# Supplementary material for: tert-Butyl 4-(3,4-dichloro­anilino)piperidine-1-carboxyl­ate
Source: Acta Crystallogr Sect E Struct Rep Online. 2013 Jan 9;69(Pt 2):o205. doi: 10.1107/S1600536812051896 (PMC3569265; doi:10.1107/S1600536812051896)
Supplement: Supplementary file 1 [file e-69-0o205-sup1.cif]

##############################################################################
#                                                                            #
# This CIF contains the data in a paper accepted for publication in          #
# Acta Crystallographica Section E. It conforms to the requirements of       #
# Notes for Authors for Acta Crystallographica Section E, and has been       #
# peer reviewed under the auspices of the IUCr Commission on Journals.       #
#                                                                            #
# Full details of the Crystallographic Information File format               #
# are given in the paper "The Crystallographic Information File (CIF):       #
# a New Standard Archive File for Crystallography" by S. R. Hall, F. H.      #
# Allen and I. D. Brown [Acta Cryst. (1991), A47, 655-685].                  #
#                                                                            #
# The current version of the core CIF dictionary is obtainable from          #
# ftp://ftp.iucr.org/pub/cif_core.dic.                                       #
#                                                                            #
# Software is freely available for graphical display of the structure(s)     #
# in this CIF. For information consult the CIF software page                 #
# http://www.iucr.org/resources/cif/software.                                #
#                                                                            #
# This file may be used for bona fide research purposes within the           #
# scientific community so long as proper attribution is given to the journal # 
# article from which it was obtained.                                        #
#                                                                            #
##############################################################################
data_global
_audit_creation_method     'APEX2 v2011.2-0'
_journal_date_recd_electronic     2012-12-20
_journal_date_accepted     2012-12-26
_journal_name_full     'Acta Crystallographica, Section E'
_journal_year     2013
_journal_volume     69
_journal_issue      2
_journal_page_first     o205
_journal_page_last     o205
_journal_paper_category     QO
_journal_paper_doi     10.1107/S1600536812051896
_journal_coeditor_code     ZL2529
_publ_contact_author_name     'Sue A. Roberts'
_publ_contact_author_address
;
Department of Chemistry and Biochemistry
1306 E University Boulevard
The University of Arizona
Tucson, AZ 85721
USA
;
_publ_contact_author_email     'suer@email.arizona.edu'
_publ_contact_author_fax     '(520) 62101697'
_publ_contact_author_phone     '(520) 621-4168'
_publ_section_title
;
<i>tert</i>-Butyl 4-(3,4-dichloroanilino)piperidine-1-carboxylate
;
loop_
    _publ_author_name
    _publ_author_footnote
    _publ_author_address
    'Mehr-un-Nisa' .
;
Institute of Chemistry
University of The Punjab
Qaid-i-Azam Campus
Lahore 54590, Pakistan
;
    'Munawar, Munawar Ali' .
;
Institute of Chemistry
University of The Punjab
Qaid-i-Azam Campus
Lahore 54590, Pakistan
;
    'Hall, Gabriel B.' .
;
Department of Chemistry and Biochemistry
1306 E University Boulevard
The University of Arizona
Tucson, AZ 85721
USA
;
    'Roberts, Sue A.' .
;
Department of Chemistry and Biochemistry
1306 E University Boulevard
The University of Arizona
Tucson, AZ 85721
USA
;
    'Hruby, Victor J.' .
;
Department of Chemistry and Biochemistry
1306 E University Boulevard
The University of Arizona
Tucson, AZ 85721
USA
;
data_I
_chemical_name_systematic
;
<i>tert</i>-Butyl 4-(3,4-dichloroanilino)piperidine-1-carboxylate
;
_chemical_name_common     'N-bac amine'
_chemical_formula_moiety     ?
_chemical_formula_sum     'C16 H22 Cl2 N2 O2'
_chemical_formula_iupac     'C16 H22 Cl2 N2 O2'
_chemical_formula_weight     345.25
_chemical_melting_point     ?
_space_group_crystal_system     orthorhombic
_space_group_name_H-M_alt     'P 21 21 21'
_space_group_name_Hall     'P 2ac 2ab'
loop_
    _space_group_symop_operation_xyz
    'x, y, z'
    'x+1/2, -y+1/2, -z'
    '-x, y+1/2, -z+1/2'
    '-x+1/2, -y, z+1/2'
_cell_length_a     9.7825(6)
_cell_length_b     10.6075(6)
_cell_length_c     16.8215(10)
_cell_angle_alpha     90
_cell_angle_beta     90
_cell_angle_gamma     90
_cell_volume     1745.53(18)
_cell_formula_units_Z     4
_cell_measurement_reflns_used     9939
_cell_measurement_theta_min     2.8325
_cell_measurement_theta_max     40.0317
_cell_measurement_temperature     100.(2)
_exptl_crystal_description     'rod'
_exptl_crystal_colour     'clear colourless'
_exptl_crystal_size_max     0.400
_exptl_crystal_size_mid     0.400
_exptl_crystal_size_min     0.300
_exptl_crystal_density_diffrn     1.302
_exptl_crystal_density_meas     ?
_exptl_crystal_density_method     'not measured'
_exptl_crystal_F_000     728
_exptl_absorpt_coefficient_mu     0.379
_exptl_absorpt_correction_type     multi-scan
_exptl_absorpt_process_details     '(SADABS; Bruker, 2009)'
_exptl_absorpt_correction_T_min     0.6620
_exptl_absorpt_correction_T_max     0.7487
_exptl_special_details
;
;
_diffrn_ambient_temperature     100.(2)
_diffrn_radiation_type     MoK\a
_diffrn_radiation_wavelength     0.71073
_diffrn_radiation_monochromator     'graphite'
_diffrn_measurement_device_type     'Bruker Kappa APEXII DUO CCD'
_diffrn_measurement_method     '\f and \w scans'
_diffrn_detector_area_resol_mean     8.3333
_diffrn_reflns_number     34136
_diffrn_reflns_av_R_equivalents     0.0244
_diffrn_reflns_av_sigmaI/netI     0.0374
_diffrn_reflns_theta_min     2.27
_diffrn_reflns_theta_max     43.73
_diffrn_reflns_theta_full     43.73
_diffrn_measured_fraction_theta_max     0.997
_diffrn_measured_fraction_theta_full     0.997
_diffrn_reflns_limit_h_min     -19
_diffrn_reflns_limit_h_max     17
_diffrn_reflns_limit_k_min     -20
_diffrn_reflns_limit_k_max     15
_diffrn_reflns_limit_l_min     -32
_diffrn_reflns_limit_l_max     22
_refine_special_details
;
Refinement of <i>F</i>^2^ against ALL reflections. The weighted <i>R</i>-factor
<i>wR</i> and goodness of fit <i>S</i> are based on <i>F</i>^2^, conventional
<i>R</i>-factors <i>R</i> are based on <i>F</i>, with <i>F</i> set to zero for
negative <i>F</i>^2^. The threshold expression of <i>F</i>^2^ >
\s(<i>F</i>^2^) is used only for calculating <i>R</i>-factors(gt) <i>etc</i>.
and is not relevant to the choice of reflections for refinement.
<i>R</i>-factors based on <i>F</i>^2^ are statistically about twice as large
as those based on <i>F</i>, and <i>R</i>- factors based on ALL data will be
even larger.
;
_reflns_number_total     13197
_reflns_number_gt     11079
_reflns_threshold_expression     I>2sigma(I)
_refine_ls_structure_factor_coef     Fsqd
_refine_ls_matrix_type     full
_refine_ls_R_factor_all     0.0454
_refine_ls_R_factor_gt     0.0339
_refine_ls_wR_factor_gt     0.0739
_refine_ls_wR_factor_ref     0.0786
_refine_ls_goodness_of_fit_ref     0.996
_refine_ls_restrained_S_all     0.996
_refine_ls_number_reflns     13197
_refine_ls_number_parameters     202
_refine_ls_number_restraints     0
_refine_ls_hydrogen_treatment     constr
_refine_ls_weighting_scheme     calc
_refine_ls_weighting_details
         'calc w=1/[\s^2^(Fo^2^)+(0.0361P)^2^+0.1129P] where P=(Fo^2^+2Fc^2^)/3'
_atom_sites_solution_hydrogens     geom
_atom_sites_solution_primary     direct
_atom_sites_solution_secondary     difmap
_refine_ls_shift/su_max     0.002
_refine_ls_shift/su_mean     0.000
_refine_diff_density_max     0.440
_refine_diff_density_min     -0.193
_refine_ls_extinction_method     none
_refine_ls_extinction_coef     ?
_refine_ls_abs_structure_details     'Flack (1983), <b>???? Friedel pairs</b>'
_refine_ls_abs_structure_Flack     -0.01(2)
loop_
    _atom_type_symbol
    _atom_type_description
    _atom_type_scat_dispersion_real
    _atom_type_scat_dispersion_imag
    _atom_type_scat_source
    C C 0.0033 0.0016 'International Tables Vol C Tables 4.2.6.8 and 6.1.1.4'
    H H 0.0000 0.0000 'International Tables Vol C Tables 4.2.6.8 and 6.1.1.4'
    N N 0.0061 0.0033 'International Tables Vol C Tables 4.2.6.8 and 6.1.1.4'
    O O 0.0106 0.0060 'International Tables Vol C Tables 4.2.6.8 and 6.1.1.4'
    Cl Cl 0.1484 0.1585 'International Tables Vol C Tables 4.2.6.8 and 6.1.1.4'
_computing_data_collection     'APEX2 (Bruker, 2009)'
_computing_cell_refinement     'SAINT (Bruker, 2009)'
_computing_data_reduction     'SAINT (Bruker, 2009)'
_computing_structure_solution     'SHELXS97 (Sheldrick, 2008)'
_computing_structure_refinement     'SHELXL97 (Sheldrick, 2008)'
_computing_molecular_graphics     '<i>OLEX2</i> (Dolomanov <i>et al.</i>, 2009)'
_computing_publication_material     'publCIF (Westrip, 2010)'
loop_
    _atom_site_type_symbol
    _atom_site_label
    _atom_site_fract_x
    _atom_site_fract_y
    _atom_site_fract_z
    _atom_site_U_iso_or_equiv
    _atom_site_adp_type
    _atom_site_calc_flag
    _atom_site_refinement_flags
    _atom_site_occupancy
    _atom_site_disorder_assembly
    _atom_site_disorder_group
    Cl Cl1 -0.08164(2) 0.97197(2) 0.972015(11) 0.02294(4) Uani d . 1 . .
    Cl Cl2 0.13863(19) 0.75577(18) 0.941766(10) 0.01982(3) Uani d . 1 . .
    O O1 0.10534(5) 0.83348(5) 0.29230(3) 0.01589(9) Uani d . 1 . .
    O O2 -0.11737(5) 0.79311(6) 0.32343(3) 0.01988(10) Uani d . 1 . .
    C C14 0.06777(12) 0.63102(8) 0.22473(6) 0.03006(19) Uani d . 1 . .
    H H14A 0.1276 0.595 0.2655 0.045 Uiso calc R 1 . .
    H H14B 0.0822 0.5867 0.1743 0.045 Uiso calc R 1 . .
    H H14C -0.0278 0.6217 0.2412 0.045 Uiso calc R 1 . .
    C C3 0.13364(7) 0.82954(6) 0.78917(4) 0.01425(10) Uani d . 1 . .
    H H3 0.2006 0.7658 0.7815 0.017 Uiso calc R 1 . .
    C C13 0.10078(8) 0.77016(7) 0.21416(4) 0.01681(11) Uani d . 1 . .
    C C12 -0.00406(7) 0.83543(6) 0.34047(4) 0.01344(10) Uani d . 1 . .
    N N2 0.02566(6) 0.89021(6) 0.41112(4) 0.01450(9) Uani d . 1 . .
    C C10 0.15552(7) 0.95171(7) 0.43015(4) 0.01648(11) Uani d . 1 . .
    H H10A 0.1433 1.0444 0.4296 0.02 Uiso calc R 1 . .
    H H10B 0.2247 0.9295 0.3895 0.02 Uiso calc R 1 . .
    C C11 0.20526(7) 0.90986(8) 0.51199(4) 0.01733(12) Uani d . 1 . .
    H H11A 0.2881 0.9585 0.5263 0.021 Uiso calc R 1 . .
    H H11B 0.2306 0.8196 0.5099 0.021 Uiso calc R 1 . .
    C C7 0.09632(7) 0.92909(7) 0.57613(4) 0.01480(10) Uani d . 1 . .
    H H7 0.0784 1.0215 0.5816 0.018 Uiso calc R 1 . .
    N N1 0.14933(7) 0.88223(7) 0.65131(4) 0.01898(11) Uani d . 1 . .
    H H1 0.2255 0.8381 0.6502 0.023 Uiso calc R 1 . .
    C C4 0.08893(7) 0.90197(6) 0.72395(4) 0.01433(10) Uani d . 1 . .
    C C5 -0.01262(8) 0.99380(7) 0.73731(4) 0.01686(12) Uani d . 1 . .
    H H5 -0.0468 1.0417 0.6939 0.02 Uiso calc R 1 . .
    C C6 -0.06310(7) 1.01490(7) 0.81332(4) 0.01730(11) Uani d . 1 . .
    H H6 -0.1303 1.0783 0.8215 0.021 Uiso calc R 1 . .
    C C1 -0.01660(7) 0.94440(7) 0.87772(4) 0.01538(11) Uani d . 1 . .
    C C2 0.08092(7) 0.85036(6) 0.86435(4) 0.01397(10) Uani d . 1 . .
    C C9 -0.08241(7) 0.91113(7) 0.46944(4) 0.01573(10) Uani d . 1 . .
    H H9A -0.1662 0.8659 0.4528 0.019 Uiso calc R 1 . .
    H H9B -0.1039 1.0022 0.4724 0.019 Uiso calc R 1 . .
    C C8 -0.03699(7) 0.86400(7) 0.55099(4) 0.01653(11) Uani d . 1 . .
    H H8A -0.0228 0.7716 0.549 0.02 Uiso calc R 1 . .
    H H8B -0.1092 0.8818 0.5906 0.02 Uiso calc R 1 . .
    C C16 0.24662(8) 0.78782(8) 0.18424(5) 0.02256(14) Uani d . 1 . .
    H H16A 0.2688 0.8779 0.1832 0.034 Uiso calc R 1 . .
    H H16B 0.2547 0.753 0.1305 0.034 Uiso calc R 1 . .
    H H16C 0.3101 0.7439 0.2198 0.034 Uiso calc R 1 . .
    C C15 0.00084(9) 0.83714(10) 0.15914(5) 0.02569(16) Uani d . 1 . .
    H H15A -0.0908 0.8352 0.1826 0.039 Uiso calc R 1 . .
    H H15B -0.0007 0.7944 0.1075 0.039 Uiso calc R 1 . .
    H H15C 0.0297 0.9249 0.1519 0.039 Uiso calc R 1 . .
loop_
    _atom_site_aniso_label
    _atom_site_aniso_U_11
    _atom_site_aniso_U_22
    _atom_site_aniso_U_33
    _atom_site_aniso_U_12
    _atom_site_aniso_U_13
    _atom_site_aniso_U_23
    Cl1 0.01965(7) 0.03505(10) 0.01412(7) 0.00661(7) 0.00311(6) 0.00055(6)
    Cl2 0.02267(7) 0.02154(7) 0.01526(6) 0.00232(6) -0.00074(6) 0.00598(6)
    O1 0.0154(2) 0.0189(2) 0.01340(19) -0.00364(16) 0.00210(15) -0.00379(17)
    O2 0.0162(2) 0.0272(3) 0.0163(2) -0.00867(19) -0.00053(17) -0.00255(19)
    C14 0.0419(5) 0.0163(3) 0.0320(4) -0.0073(3) 0.0078(4) -0.0062(3)
    C3 0.0142(2) 0.0149(2) 0.0137(2) 0.0010(2) -0.0004(2) 0.0009(2)
    C13 0.0203(3) 0.0166(3) 0.0135(2) -0.0034(2) 0.0022(2) -0.0035(2)
    C12 0.0144(2) 0.0139(2) 0.0120(2) -0.0024(2) -0.00017(19) 0.00076(19)
    N2 0.0122(2) 0.0189(2) 0.0124(2) -0.00349(18) 0.00084(17) -0.00202(18)
    C10 0.0145(2) 0.0219(3) 0.0131(2) -0.0061(2) -0.0004(2) 0.0001(2)
    C11 0.0132(2) 0.0253(3) 0.0135(3) 0.0000(2) -0.0002(2) -0.0005(2)
    C7 0.0151(2) 0.0174(3) 0.0119(2) 0.0014(2) -0.00057(19) 0.0005(2)
    N1 0.0201(3) 0.0252(3) 0.0116(2) 0.0098(2) 0.0005(2) 0.0014(2)
    C4 0.0145(2) 0.0160(2) 0.0124(2) 0.0019(2) 0.0001(2) 0.00067(19)
    C5 0.0173(3) 0.0190(3) 0.0142(3) 0.0052(2) 0.0003(2) 0.0022(2)
    C6 0.0166(3) 0.0199(3) 0.0155(3) 0.0044(2) 0.0011(2) 0.0010(2)
    C1 0.0140(2) 0.0188(3) 0.0133(2) 0.0005(2) 0.0013(2) 0.0004(2)
    C2 0.0135(2) 0.0150(2) 0.0134(2) -0.0005(2) -0.0013(2) 0.00250(19)
    C9 0.0132(2) 0.0197(3) 0.0143(2) -0.0003(2) 0.0008(2) -0.0017(2)
    C8 0.0159(3) 0.0197(3) 0.0140(3) -0.0014(2) 0.0024(2) 0.0007(2)
    C16 0.0219(3) 0.0250(3) 0.0208(3) -0.0014(3) 0.0062(3) -0.0042(3)
    C15 0.0246(3) 0.0378(4) 0.0147(3) 0.0000(3) -0.0006(3) 0.0007(3)
_geom_special_details
;
All e.s.d.'s (except the e.s.d. in the dihedral angle between two l.s. planes)
are estimated using the full covariance matrix. The cell e.s.d.'s are taken
into account individually in the estimation of e.s.d.'s in distances, angles
and torsion angles; correlations between e.s.d.'s in cell parameters are only
used when they are defined by crystal symmetry. An approximate (isotropic)
treatment of cell e.s.d.'s is used for estimating e.s.d.'s involving l.s.
planes.
;
loop_
    _geom_bond_atom_site_label_1
    _geom_bond_atom_site_label_2
    _geom_bond_site_symmetry_2
    _geom_bond_distance
    _geom_bond_publ_flag
    Cl1 C1 . 1.7338(7) ?
    Cl2 C2 . 1.7382(7) ?
    O1 C12 . 1.3425(8) ?
    O1 C13 . 1.4767(8) ?
    O2 C12 . 1.2298(8) ?
    C14 C13 . 1.5213(11) ?
    C14 H14A . 0.98 ?
    C14 H14B . 0.98 ?
    C14 H14C . 0.98 ?
    C3 C2 . 1.3835(10) ?
    C3 C4 . 1.4090(9) ?
    C3 H3 . 0.95 ?
    C13 C15 . 1.5223(12) ?
    C13 C16 . 1.5244(11) ?
    C12 N2 . 1.3545(9) ?
    N2 C9 . 1.4592(9) ?
    N2 C10 . 1.4635(9) ?
    C10 C11 . 1.5260(10) ?
    C10 H10A . 0.99 ?
    C10 H10B . 0.99 ?
    C11 C7 . 1.5302(10) ?
    C11 H11A . 0.99 ?
    C11 H11B . 0.99 ?
    C7 N1 . 1.4544(9) ?
    C7 C8 . 1.5350(10) ?
    C7 H7 . 1.0 ?
    N1 C4 . 1.3734(9) ?
    N1 H1 . 0.88 ?
    C4 C5 . 1.4093(10) ?
    C5 C6 . 1.3888(10) ?
    C5 H5 . 0.95 ?
    C6 C1 . 1.3928(10) ?
    C6 H6 . 0.95 ?
    C1 C2 . 1.3984(10) ?
    C9 C8 . 1.5261(10) ?
    C9 H9A . 0.99 ?
    C9 H9B . 0.99 ?
    C8 H8A . 0.99 ?
    C8 H8B . 0.99 ?
    C16 H16A . 0.98 ?
    C16 H16B . 0.98 ?
    C16 H16C . 0.98 ?
    C15 H15A . 0.98 ?
    C15 H15B . 0.98 ?
    C15 H15C . 0.98 ?
loop_
    _geom_angle_atom_site_label_1
    _geom_angle_atom_site_label_2
    _geom_angle_atom_site_label_3
    _geom_angle_site_symmetry_1
    _geom_angle_site_symmetry_3
    _geom_angle
    _geom_angle_publ_flag
    C12 O1 C13 . . 121.34(5) ?
    C13 C14 H14A . . 109.5 ?
    C13 C14 H14B . . 109.5 ?
    H14A C14 H14B . . 109.5 ?
    C13 C14 H14C . . 109.5 ?
    H14A C14 H14C . . 109.5 ?
    H14B C14 H14C . . 109.5 ?
    C2 C3 C4 . . 120.59(6) ?
    C2 C3 H3 . . 119.7 ?
    C4 C3 H3 . . 119.7 ?
    O1 C13 C15 . . 110.38(6) ?
    O1 C13 C16 . . 102.11(6) ?
    C15 C13 C16 . . 110.06(7) ?
    O1 C13 C14 . . 110.10(6) ?
    C15 C13 C14 . . 112.80(7) ?
    C16 C13 C14 . . 110.89(7) ?
    O2 C12 O1 . . 124.91(6) ?
    O2 C12 N2 . . 123.67(6) ?
    O1 C12 N2 . . 111.42(6) ?
    C12 N2 C9 . . 119.98(6) ?
    C12 N2 C10 . . 124.71(6) ?
    C9 N2 C10 . . 114.45(6) ?
    N2 C10 C11 . . 110.14(6) ?
    N2 C10 H10A . . 109.6 ?
    C11 C10 H10A . . 109.6 ?
    N2 C10 H10B . . 109.6 ?
    C11 C10 H10B . . 109.6 ?
    H10A C10 H10B . . 108.1 ?
    C10 C11 C7 . . 112.04(6) ?
    C10 C11 H11A . . 109.2 ?
    C7 C11 H11A . . 109.2 ?
    C10 C11 H11B . . 109.2 ?
    C7 C11 H11B . . 109.2 ?
    H11A C11 H11B . . 107.9 ?
    N1 C7 C11 . . 108.61(6) ?
    N1 C7 C8 . . 112.88(6) ?
    C11 C7 C8 . . 109.72(6) ?
    N1 C7 H7 . . 108.5 ?
    C11 C7 H7 . . 108.5 ?
    C8 C7 H7 . . 108.5 ?
    C4 N1 C7 . . 124.62(6) ?
    C4 N1 H1 . . 117.7 ?
    C7 N1 H1 . . 117.7 ?
    N1 C4 C3 . . 118.43(6) ?
    N1 C4 C5 . . 123.40(6) ?
    C3 C4 C5 . . 118.14(6) ?
    C6 C5 C4 . . 120.58(6) ?
    C6 C5 H5 . . 119.7 ?
    C4 C5 H5 . . 119.7 ?
    C5 C6 C1 . . 120.90(7) ?
    C5 C6 H6 . . 119.6 ?
    C1 C6 H6 . . 119.6 ?
    C6 C1 C2 . . 118.73(6) ?
    C6 C1 Cl1 . . 120.08(5) ?
    C2 C1 Cl1 . . 121.19(5) ?
    C3 C2 C1 . . 121.01(6) ?
    C3 C2 Cl2 . . 118.14(5) ?
    C1 C2 Cl2 . . 120.85(5) ?
    N2 C9 C8 . . 110.10(6) ?
    N2 C9 H9A . . 109.6 ?
    C8 C9 H9A . . 109.6 ?
    N2 C9 H9B . . 109.6 ?
    C8 C9 H9B . . 109.6 ?
    H9A C9 H9B . . 108.2 ?
    C9 C8 C7 . . 110.34(6) ?
    C9 C8 H8A . . 109.6 ?
    C7 C8 H8A . . 109.6 ?
    C9 C8 H8B . . 109.6 ?
    C7 C8 H8B . . 109.6 ?
    H8A C8 H8B . . 108.1 ?
    C13 C16 H16A . . 109.5 ?
    C13 C16 H16B . . 109.5 ?
    H16A C16 H16B . . 109.5 ?
    C13 C16 H16C . . 109.5 ?
    H16A C16 H16C . . 109.5 ?
    H16B C16 H16C . . 109.5 ?
    C13 C15 H15A . . 109.5 ?
    C13 C15 H15B . . 109.5 ?
    H15A C15 H15B . . 109.5 ?
    C13 C15 H15C . . 109.5 ?
    H15A C15 H15C . . 109.5 ?
    H15B C15 H15C . . 109.5 ?
loop_
    _geom_torsion_atom_site_label_1
    _geom_torsion_atom_site_label_2
    _geom_torsion_atom_site_label_3
    _geom_torsion_atom_site_label_4
    _geom_torsion_site_symmetry_1
    _geom_torsion_site_symmetry_2
    _geom_torsion_site_symmetry_3
    _geom_torsion_site_symmetry_4
    _geom_torsion
    _geom_torsion_publ_flag
    C12 O1 C13 C15 . . . . 65.40(8) ?
    C12 O1 C13 C16 . . . . -177.61(6) ?
    C12 O1 C13 C14 . . . . -59.79(9) ?
    C13 O1 C12 O2 . . . . -4.42(11) ?
    C13 O1 C12 N2 . . . . 175.50(6) ?
    O2 C12 N2 C9 . . . . -5.18(11) ?
    O1 C12 N2 C9 . . . . 174.90(6) ?
    O2 C12 N2 C10 . . . . -174.00(7) ?
    O1 C12 N2 C10 . . . . 6.08(10) ?
    C12 N2 C10 C11 . . . . -134.30(7) ?
    C9 N2 C10 C11 . . . . 56.33(8) ?
    N2 C10 C11 C7 . . . . -53.30(8) ?
    C10 C11 C7 N1 . . . . 177.63(6) ?
    C10 C11 C7 C8 . . . . 53.82(8) ?
    C11 C7 N1 C4 . . . . 169.17(7) ?
    C8 C7 N1 C4 . . . . -68.92(9) ?
    C7 N1 C4 C3 . . . . 166.47(7) ?
    C7 N1 C4 C5 . . . . -15.61(12) ?
    C2 C3 C4 N1 . . . . 176.69(7) ?
    C2 C3 C4 C5 . . . . -1.34(10) ?
    N1 C4 C5 C6 . . . . -175.62(7) ?
    C3 C4 C5 C6 . . . . 2.31(11) ?
    C4 C5 C6 C1 . . . . -1.23(12) ?
    C5 C6 C1 C2 . . . . -0.86(11) ?
    C5 C6 C1 Cl1 . . . . -179.73(6) ?
    C4 C3 C2 C1 . . . . -0.72(11) ?
    C4 C3 C2 Cl2 . . . . 178.95(5) ?
    C6 C1 C2 C3 . . . . 1.83(11) ?
    Cl1 C1 C2 C3 . . . . -179.31(6) ?
    C6 C1 C2 Cl2 . . . . -177.83(6) ?
    Cl1 C1 C2 Cl2 . . . . 1.03(9) ?
    C12 N2 C9 C8 . . . . 131.49(7) ?
    C10 N2 C9 C8 . . . . -58.59(8) ?
    N2 C9 C8 C7 . . . . 56.87(7) ?
    N1 C7 C8 C9 . . . . -176.41(6) ?
    C11 C7 C8 C9 . . . . -55.13(8) ?
loop_
    _geom_hbond_atom_site_label_D
    _geom_hbond_atom_site_label_H
    _geom_hbond_atom_site_label_A
    _geom_hbond_site_symmetry_A
    _geom_hbond_distance_DH
    _geom_hbond_distance_HA
    _geom_hbond_distance_DA
    _geom_hbond_angle_DHA
    _geom_hbond_publ_flag
    N1 H1 O2 2_566 0.88 2.12 2.9740(8) 163.4 y
    C3 H3 O2 2_566 0.95 2.58 3.3486(9) 137.8 y
_iucr_refine_instructions_details
;
TITL mo_vjh202b_0m in P2(1)2(1)2(1)
CELL 0.71073 9.7825 10.6075 16.8215 90.000 90.000 90.000
ZERR 4.00 0.0006 0.0006 0.0010 0.000 0.000 0.000
LATT -1
SYMM x+1/2, -y+1/2, -z
SYMM -x, y+1/2, -z+1/2
SYMM -x+1/2, -y, z+1/2
SFAC C  H  N  O  Cl
UNIT 64  88  8  8  8
L.S. 4
ACTA
BOND $H
FMAP 2
PLAN 15
CONF
HTAB N1 O2_$1
EQIV $1 1/2+x, 1.5-y, 1-z
WGHT   0.036100   0.000000
FVAR 0.227550
TEMP -173.150
Cl1    5  -0.081645   0.971970   0.972017  11.000000   0.019620 =
           0.035120   0.014080   0.000490   0.003110   0.006580
Cl2    5   0.138608   0.755765   0.941768  11.000000   0.022660 =
           0.021530   0.015240   0.005980  -0.000760   0.002340
O1     4   0.105342   0.833478   0.292323  11.000000   0.015360 =
           0.018760   0.013370  -0.003890   0.002070  -0.003630
O2     4  -0.117341   0.793023   0.323437  11.000000   0.016230 =
           0.026920   0.016200  -0.002480  -0.000560  -0.008560
C14    1   0.067779   0.630959   0.224740  11.000000   0.041510 =
           0.016340   0.032110  -0.006410   0.008110  -0.007300
AFIX 137
H14A   2   0.128031   0.594840   0.265330  11.000000  -1.500000
H14B   2   0.081703   0.586745   0.174231  11.000000  -1.500000
H14C   2  -0.027644   0.621657   0.241480  11.000000  -1.500000
AFIX 0
C3     1   0.133596   0.829568   0.789204  11.000000   0.014000 =
           0.014830   0.013880   0.000870  -0.000300   0.000920
AFIX 43
H3     2   0.200515   0.765831   0.781488  11.000000  -1.200000
AFIX 0
C13    1   0.100776   0.770174   0.214146  11.000000   0.020230 =
           0.016730   0.013390  -0.003650   0.002420  -0.003510
C12    1  -0.004064   0.835450   0.340478  11.000000   0.014490 =
           0.013750   0.012000   0.000860  -0.000060  -0.002220
N2     3   0.025669   0.890110   0.411105  11.000000   0.012130 =
           0.018760   0.012400  -0.002000   0.000860  -0.003530
C10    1   0.155514   0.951587   0.430139  11.000000   0.014360 =
           0.021990   0.013090  -0.000010  -0.000410  -0.006040
AFIX 23
H10A   2   0.143352   1.044236   0.429536  11.000000  -1.200000
H10B   2   0.224649   0.929365   0.389508  11.000000  -1.200000
AFIX 0
C11    1   0.205243   0.909834   0.511944  11.000000   0.013250 =
           0.025030   0.013600  -0.000590  -0.000210  -0.000010
AFIX 23
H11A   2   0.288015   0.958503   0.526253  11.000000  -1.200000
H11B   2   0.230704   0.819567   0.509837  11.000000  -1.200000
AFIX 0
C7     1   0.096288   0.928986   0.576130  11.000000   0.015150 =
           0.017460   0.011900   0.000650  -0.000620   0.001300
AFIX 13
H7     2   0.078371   1.021395   0.581594  11.000000  -1.200000
AFIX 0
N1     3   0.149342   0.882207   0.651336  11.000000   0.020000 =
           0.025220   0.011720   0.001420   0.000490   0.009880
AFIX 43
H1     2   0.225522   0.838122   0.650215  11.000000  -1.200000
AFIX 0
C4     1   0.088928   0.901993   0.723956  11.000000   0.014570 =
           0.015930   0.012560   0.000690   0.000030   0.001750
C5     1  -0.012593   0.993723   0.737361  11.000000   0.017200 =
           0.019100   0.014200   0.002210   0.000310   0.005110
AFIX 43
H5     2  -0.046880   1.041561   0.693980  11.000000  -1.200000
AFIX 0
C6     1  -0.063052   1.014930   0.813322  11.000000   0.016460 =
           0.019770   0.015680   0.000970   0.001070   0.004290
AFIX 43
H6     2  -0.130131   1.078385   0.821482  11.000000  -1.200000
AFIX 0
C1     1  -0.016622   0.944394   0.877739  11.000000   0.014050 =
           0.019020   0.013270   0.000290   0.001330   0.000280
C2     1   0.080964   0.850386   0.864330  11.000000   0.013580 =
           0.014950   0.013470   0.002670  -0.001450  -0.000520
C9     1  -0.082458   0.911051   0.469464  11.000000   0.013150 =
           0.019740   0.014340  -0.001840   0.000680  -0.000320
AFIX 23
H9A    2  -0.166233   0.865796   0.452858  11.000000  -1.200000
H9B    2  -0.103950   1.002131   0.472432  11.000000  -1.200000
AFIX 0
C8     1  -0.036993   0.863971   0.550935  11.000000   0.015780 =
           0.019820   0.013970   0.000620   0.002450  -0.001240
AFIX 23
H8A    2  -0.022821   0.771613   0.548972  11.000000  -1.200000
H8B    2  -0.109248   0.881740   0.590590  11.000000  -1.200000
AFIX 0
C16    1   0.246727   0.787788   0.184263  11.000000   0.021990 =
           0.024890   0.020720  -0.004270   0.006280  -0.001430
AFIX 137
H16A   2   0.269059   0.877839   0.183337  11.000000  -1.500000
H16B   2   0.254750   0.753110   0.130466  11.000000  -1.500000
H16C   2   0.310154   0.743734   0.219785  11.000000  -1.500000
AFIX 0
C15    1   0.000906   0.836884   0.159133  11.000000   0.024750 =
           0.037910   0.014620   0.000340  -0.000560  -0.000020
AFIX 137
H15A   2  -0.090947   0.834195   0.182324  11.000000  -1.500000
H15B   2   0.000110   0.794611   0.107332  11.000000  -1.500000
H15C   2   0.029183   0.924847   0.152281  11.000000  -1.500000
AFIX
HKLF 4 1 1 0 0 0 1 0 0 0 1
END
Q1     1   0.103800   0.839100   0.824500  11.000000   0.050000 0.440000
Q2     1   0.112900   0.865500   0.751300  11.000000   0.050000 0.420000
Q3     1   0.033700   0.900400   0.877700  11.000000   0.050000 0.390000
Q4     1  -0.031900   0.997800   0.776200  11.000000   0.050000 0.390000
Q5     1   0.040000   0.951500   0.732400  11.000000   0.050000 0.380000
Q6     1  -0.032300   0.974200   0.847100  11.000000   0.050000 0.370000
Q7     1   0.108900   0.882800   0.684400  11.000000   0.050000 0.350000
Q8     1  -0.058900   0.819400   0.323100  11.000000   0.050000 0.350000
Q9     1   0.018300   0.855100   0.378200  11.000000   0.050000 0.330000
Q10    1  -0.060100   0.891400   0.511800  11.000000   0.050000 0.330000
Q11    1   0.179100   0.929200   0.473500  11.000000   0.050000 0.330000
Q12    1   0.045600   0.798400   0.186000  11.000000   0.050000 0.310000
Q13    1  -0.098500   0.919400   0.969000  11.000000   0.050000 0.300000
Q14    1   0.149500   0.918900   0.544500  11.000000   0.050000 0.290000
Q15    1  -0.076900   0.964500   0.928900  11.000000   0.050000 0.290000
HKLF 4 1 1 0 0 0 1 0 0 0 1
REM  mo_vjh202b_0m in P2(1)2(1)2(1)
REM R1=  0.0343 for  11079 Fo > 4sig(Fo)  and  0.0457 for all  13197 data
REM    202 parameters refined using      0 restraints
;
