# Supplementary material for: tert-Butyl 4-(3,4-dichloro­anilino)piperidine-1-carboxyl­ate
Source: Acta Crystallogr Sect E Struct Rep Online. 2013 Jan 9;69(Pt 2):o205. doi: 10.1107/S1600536812051896 (PMC3569265; doi:10.1107/S1600536812051896)
Supplement: Supplementary file 2 [file e-69-0o205-Isup2.hkl]

# 
# h,k,l, Fc-squared, Fo-squared, sigma(Fo-squared) and status flag 
# 
data_I
_shelx_title ' mo_vjh202b_0m in P2(1)2(1)2(1)' 
_shelx_refln_list_code          4 
_shelx_F_calc_maximum      136.40 
_exptl_crystal_F_000       716.00 
_reflns_d_resolution_high  0.5141 
 
loop_ 
 _symmetry_equiv_pos_as_xyz 
 'x, y, z' 
 'x+1/2, -y+1/2, -z' 
 '-x, y+1/2, -z+1/2' 
 '-x+1/2, -y, z+1/2' 
 
_cell_length_a     9.7825 
_cell_length_b    10.6075 
_cell_length_c    16.8215 
_cell_angle_alpha  90.000 
_cell_angle_beta   90.000 
_cell_angle_gamma  90.000 
 
_shelx_F_squared_multiplier     1.000 
 
loop_ 
 _refln_index_h 
 _refln_index_k 
 _refln_index_l 
 _refln_F_squared_calc 
 _refln_F_squared_meas 
 _refln_F_squared_sigma 
 _refln_observed_status 
   4   0   0     7319.44     7748.35    118.83 o 
   6   0   0     1207.05     1201.55     17.17 o 
   8   0   0     1232.45     1192.12     17.53 o 
  10   0   0      249.19      243.49      6.44 o 
  12   0   0      529.49      549.37     15.45 o 
  14   0   0      419.85      440.52     19.89 o 
  16   0   0       53.40       56.59      8.88 o 
  18   0   0      193.72      194.67     14.29 o 
   1   1   0     1888.73     1847.48     21.70 o 
   2   1   0    18024.07    18107.35    294.58 o 
   3   1   0     4527.11     4507.67     80.63 o 
   4   1   0      129.21      117.96      2.19 o 
   5   1   0     3067.26     3345.39     36.67 o 
   6   1   0     1411.89     1412.79     13.96 o 
   7   1   0       21.46       26.43      0.96 o 
   8   1   0       15.46       17.04      0.91 o 
   9   1   0      319.02      318.90      4.36 o 
  10   1   0       98.91      104.56      2.88 o 
  11   1   0       89.11       91.74      3.45 o 
  12   1   0      170.59      159.45      5.68 o 
  13   1   0        6.80        6.56      2.40 o 
  14   1   0        1.41        6.68      3.96 o 
  15   1   0       13.47       18.99      4.57 o 
  16   1   0       71.84       65.86      8.01 o 
  17   1   0      118.76      138.35      9.95 o 
  18   1   0       23.80       32.07      5.67 o 
   0   2   0        3.84        9.98      0.58 o 
   2   2   0     4962.28     5211.36     83.34 o 
   3   2   0      130.39      156.25      2.31 o 
   4   2   0     1420.89     1589.83     16.61 o 
   5   2   0      277.90      286.61      3.90 o 
   6   2   0      771.05      692.72      7.68 o 
   7   2   0      117.19      124.83      2.12 o 
   8   2   0     3079.56     3089.16     29.80 o 
   9   2   0      683.94      689.50      8.26 o 
  10   2   0      266.43      268.06      5.09 o 
  11   2   0      291.27      298.47     10.99 o 
  12   2   0      684.28      682.70     16.84 o 
  13   2   0      102.90      103.67      5.11 o 
  14   2   0       47.34       41.66      3.79 o 
  15   2   0       13.50        9.75      4.01 o 
  16   2   0       93.76       89.61      8.50 o 
  17   2   0      172.94      156.02      9.01 o 
  18   2   0        7.46       18.69      5.05 o 
   1   3   0     4670.82     4762.24     47.56 o 
   2   3   0       40.10       25.37      0.69 o 
   3   3   0     3643.35     3961.97     37.98 o 
   4   3   0       68.16       91.21      1.59 o 
   5   3   0      699.95      742.72      8.30 o 
   6   3   0      429.11      386.09      4.71 o 
   7   3   0      455.74      421.36      5.01 o 
   8   3   0       30.38       26.06      0.98 o 
   9   3   0      199.35      187.92      4.46 o 
  10   3   0       31.84       24.76      2.40 o 
  11   3   0       69.03       64.05      3.91 o 
  12   3   0       73.50       77.76      5.48 o 
  13   3   0       52.71       56.94      4.15 o 
  14   3   0        0.24        2.77      2.53 o 
  15   3   0      184.93      198.53     12.46 o 
  16   3   0       50.17       58.06      6.35 o 
  17   3   0      103.98      107.86      8.32 o 
  18   3   0       31.88       34.18      5.80 o 
   0   4   0       78.83       61.12      1.50 o 
   1   4   0       59.71       67.83      1.14 o 
   2   4   0      584.28      661.58      6.85 o 
   3   4   0       72.02       81.75      2.09 o 
   4   4   0     1327.79     1243.19     12.55 o 
   5   4   0       13.18       14.79      0.93 o 
   6   4   0       75.17       79.04      2.25 o 
   7   4   0      953.69      957.49     12.88 o 
   8   4   0      177.00      153.17      7.69 o 
   9   4   0      223.45      233.79      7.00 o 
  10   4   0      144.08      157.76      4.70 o 
  11   4   0      268.27      254.28      8.12 o 
  12   4   0        4.32        6.07      2.41 o 
  13   4   0      127.72      112.42      9.06 o 
  14   4   0       78.02       84.54      5.17 o 
  15   4   0       56.32       59.61     20.66 o 
  16   4   0       77.03       67.20      6.81 o 
  17   4   0      212.17      204.58     10.16 o 
  18   4   0        0.85       -2.22      4.03 o 
   1   5   0      250.19      254.82      2.78 o 
   2   5   0       20.29       26.69      0.83 o 
   3   5   0     1051.90     1100.38     10.42 o 
   4   5   0     1930.54     2134.93     19.67 o 
   5   5   0      174.19      187.87      3.30 o 
   6   5   0      205.17      189.92      3.74 o 
   7   5   0      107.10      109.41      3.22 o 
   8   5   0      919.88      928.64     14.08 o 
   9   5   0      196.18      182.31      7.47 o 
  10   5   0      314.95      309.98     10.10 o 
  11   5   0       26.88       31.91      4.73 o 
  12   5   0      123.55      129.03      5.38 o 
  13   5   0        9.43        9.06      2.91 o 
  14   5   0      110.04      109.23      6.17 o 
  15   5   0       94.66      100.73      7.71 o 
  16   5   0       32.74       26.54      5.19 o 
  17   5   0        7.98        9.31      4.48 o 
  18   5   0       33.11       33.87      5.77 o 
   0   6   0       62.96       99.65      1.97 o 
   1   6   0      851.56      853.63      7.58 o 
   2   6   0     1856.63     1949.59     17.17 o 
   3   6   0      304.84      340.40      3.48 o 
   4   6   0      896.86      904.97      8.87 o 
   5   6   0      882.51      821.88      8.68 o 
   6   6   0       82.38       94.35      2.98 o 
   7   6   0        9.16       16.03      1.35 o 
   8   6   0       35.76       39.94      4.42 o 
   9   6   0      134.66      117.25      4.29 o 
  10   6   0       66.35       64.38      3.93 o 
  11   6   0      109.86       97.07      4.37 o 
  12   6   0       88.21       95.33     14.10 o 
  13   6   0       57.46       50.21      4.24 o 
  14   6   0       15.68       14.98      3.29 o 
  15   6   0        0.17       -3.48      3.48 o 
  16   6   0      141.87      153.75      8.66 o 
  17   6   0        3.37        7.11      4.30 o 
  18   6   0       42.85       48.53      6.14 o 
   1   7   0      386.72      416.88      4.40 o 
   2   7   0     2391.39     2421.56     20.34 o 
   3   7   0        6.33        4.69      0.93 o 
   4   7   0      107.16      112.86      2.07 o 
   5   7   0      395.29      401.39      5.35 o 
   6   7   0       41.07       44.39      2.84 o 
   7   7   0       69.46       75.98      3.05 o 
   8   7   0        2.84        2.41      1.71 o 
   9   7   0        2.38        0.18      1.69 o 
  10   7   0       21.45       27.57      2.72 o 
  11   7   0       68.56       68.39      3.97 o 
  12   7   0        1.08        0.79      3.00 o 
  13   7   0        2.10        1.72      2.64 o 
  14   7   0       85.68       87.27      5.46 o 
  15   7   0        4.33        2.46      3.68 o 
  16   7   0      210.00      217.44     12.17 o 
  17   7   0        0.91       -1.63      4.03 o 
   0   8   0     1075.50     1055.72     14.28 o 
   1   8   0      151.10      151.71      2.34 o 
   2   8   0      172.01      193.14      2.60 o 
   3   8   0      332.13      353.86      4.01 o 
   4   8   0      134.54      121.59      2.14 o 
   5   8   0        3.14        4.60      0.95 o 
   6   8   0       11.93        9.86      1.58 o 
   7   8   0       19.39       15.62      2.06 o 
   8   8   0       38.78       30.12      2.67 o 
   9   8   0        6.73        4.75      2.00 o 
  10   8   0      366.00      365.19      8.61 o 
  11   8   0      101.71      109.64      4.89 o 
  12   8   0       25.04       22.18      4.25 o 
  13   8   0      102.10      107.53      6.95 o 
  14   8   0       80.26       87.38      7.20 o 
  15   8   0       12.77       16.94      4.92 o 
  16   8   0        0.08       -1.48      3.74 o 
  17   8   0        0.87        3.65      4.15 o 
   1   9   0        3.08        3.62      0.80 o 
   2   9   0      243.56      214.45      3.07 o 
   3   9   0      291.04      305.27      3.86 o 
   4   9   0      126.91      130.82      2.94 o 
   5   9   0        4.96        2.59      1.65 o 
   6   9   0      666.24      657.87     10.91 o 
   7   9   0       78.69       69.99      4.53 o 
   8   9   0      279.60      282.12      8.29 o 
   9   9   0      136.03      144.80      5.27 o 
  10   9   0       64.09       59.97      3.87 o 
  11   9   0       11.61       14.94      2.72 o 
  12   9   0      231.24      255.79      7.51 o 
  13   9   0       34.24       42.29      7.15 o 
  14   9   0       83.60       89.10      7.18 o 
  15   9   0       31.13       33.02      5.44 o 
  16   9   0        1.18       -2.88      3.71 o 
  17   9   0        3.30        3.79      4.44 o 
   0  10   0      448.05      390.18     10.02 o 
   1  10   0       16.59       15.15      1.75 o 
   2  10   0       27.77       22.94      2.06 o 
   3  10   0       50.80       49.94      1.95 o 
   4  10   0      390.51      383.31      5.84 o 
   5  10   0       59.29       62.39      2.53 o 
   6  10   0      161.19      161.61      5.12 o 
   7  10   0        1.22       -1.81      1.81 o 
   8  10   0      150.90      143.65      9.07 o 
   9  10   0       75.89       69.08      4.12 o 
  10  10   0       31.85       26.96      4.16 o 
  11  10   0       26.71       30.70      3.41 o 
  12  10   0        0.33        3.20      3.19 o 
  13  10   0        2.95        6.37      5.41 o 
  14  10   0       19.01       21.72      4.83 o 
  15  10   0       24.77       19.10      5.79 o 
  16  10   0        4.22        0.19      3.96 o 
   1  11   0        6.03        6.47      1.38 o 
   2  11   0     1406.30     1373.60     18.41 o 
   3  11   0       10.67        7.42      1.57 o 
   4  11   0       31.11       32.18      2.61 o 
   5  11   0      129.73      117.81      3.65 o 
   6  11   0      696.12      671.49     13.00 o 
   7  11   0        5.06        4.81      2.19 o 
   8  11   0      175.05      172.40      5.87 o 
   9  11   0       28.82       22.31      3.04 o 
  10  11   0        0.05       -2.55      2.55 o 
  11  11   0      160.49      181.04      8.04 o 
  12  11   0        3.56        7.26      3.54 o 
  13  11   0        8.92       14.29      5.79 o 
  14  11   0        5.55        7.53      5.79 o 
  15  11   0        6.54        6.37      5.79 o 
  16  11   0        2.80        3.77      4.23 o 
   0  12   0      340.91      343.76     13.52 o 
   1  12   0        8.71        4.49      2.23 o 
   2  12   0       21.68       18.52      2.87 o 
   3  12   0        9.99        8.41      2.50 o 
   4  12   0      100.28      102.79      4.87 o 
   5  12   0        0.13       -1.79      1.79 o 
   6  12   0       58.79       53.31      4.57 o 
   7  12   0       63.24       69.71      5.26 o 
   8  12   0      128.82      130.08      8.59 o 
   9  12   0        1.88        0.77      3.00 o 
  10  12   0      106.17      115.79      6.81 o 
  11  12   0        2.87        3.17      3.57 o 
  12  12   0        0.04       -3.13      3.13 o 
  13  12   0        2.49       -3.28      4.83 o 
  14  12   0       81.22       86.71     10.04 o 
  15  12   0        5.04        9.30      4.42 o 
   1  13   0      140.28      143.22      6.08 o 
   2  13   0      232.86      221.24      7.51 o 
   3  13   0      196.16      195.21      7.10 o 
   4  13   0       51.86       47.66      4.12 o 
   5  13   0        7.71       12.17      4.44 o 
   6  13   0      108.42      106.60      8.50 o 
   7  13   0      280.89      298.14     18.73 o 
   8  13   0       80.21       80.73     11.49 o 
   9  13   0      128.45      124.76      7.03 o 
  10  13   0      335.29      358.92     11.80 o 
  11  13   0        0.51        7.03      3.62 o 
  12  13   0        8.86        8.43      4.25 o 
  13  13   0        0.11       -2.51      4.83 o 
  14  13   0       48.49       58.71      8.69 o 
   0  14   0      135.29      115.68      8.50 o 
   1  14   0      352.17      358.11     10.91 o 
   2  14   0        5.46        5.00      4.06 o 
   3  14   0       11.36        5.33      3.67 o 
   4  14   0      247.92      262.13     15.55 o 
   5  14   0      129.67      151.60     10.43 o 
   6  14   0       81.67       71.26      7.92 o 
   7  14   0       45.22       41.91      6.95 o 
   8  14   0       44.37       38.18      4.85 o 
   9  14   0       82.13       81.86      6.49 o 
  10  14   0       16.81       14.63      4.09 o 
  11  14   0      113.41      126.94      9.85 o 
  12  14   0        5.69       11.23      5.31 o 
  13  14   0       35.60       33.60      7.53 o 
   1  15   0      122.58      121.62      6.21 o 
   2  15   0      170.76      174.81      7.43 o 
   3  15   0      104.52      109.61     12.46 o 
   4  15   0       10.68        4.81      3.06 o 
   5  15   0       27.80       25.88      5.79 o 
   6  15   0       88.92       94.24      9.27 o 
   7  15   0        3.60        5.60      5.21 o 
   8  15   0      120.91      104.67      9.85 o 
   9  15   0       91.24       90.77      9.46 o 
  10  15   0       33.49       44.03      7.34 o 
  11  15   0       41.37       45.77      7.53 o 
  12  15   0       13.01       14.71      4.29 o 
   0  16   0        7.98       -0.97      4.25 o 
   1  16   0      131.08      120.23     13.33 o 
   2  16   0        2.74        6.19      3.21 o 
   3  16   0       22.51       22.64      3.90 o 
   4  16   0        3.92        4.83      4.83 o 
   5  16   0        0.61        4.83      5.21 o 
   6  16   0      191.98      176.52     11.59 o 
   7  16   0      136.64      147.55     10.81 o 
   8  16   0       31.85       23.95      6.57 o 
   9  16   0        0.46       -0.77      5.02 o 
  10  16   0       97.13       98.69     10.24 o 
  11  16   0        4.80        0.97      5.41 o 
   1  17   0       69.13       71.99      6.37 o 
   2  17   0        0.71       -2.94      3.11 o 
   3  17   0      135.81      144.92      7.28 o 
   4  17   0        0.89       -2.32      4.83 o 
   5  17   0       63.83       60.64      8.30 o 
   6  17   0       10.02        5.41      5.41 o 
   7  17   0        7.99        8.50      5.79 o 
   8  17   0        0.22       -4.83      4.83 o 
   9  17   0       19.15       28.78      6.95 o 
  10  17   0        0.06       -1.93      5.21 o 
   0  18   0        3.35       -3.48      4.83 o 
   1  18   0        5.70        5.46      6.47 o 
   2  18   0       11.57       12.81      3.85 o 
   3  18   0       10.98       17.77      5.99 o 
   4  18   0       43.57       46.74      7.72 o 
   5  18   0        2.86       -0.77      5.02 o 
   6  18   0       61.39       69.52      8.88 o 
   7  18   0       68.31       58.90      8.50 o 
   8  18   0       56.33       50.21      8.11 o 
   9  18   0        0.35       10.62      6.18 o 
   1  19   0        2.28        5.83      3.74 o 
   2  19   0        8.70        8.52      3.74 o 
   3  19   0        8.92       12.36      5.79 o 
   4  19   0       14.23       22.02      6.57 o 
   5  19   0       50.90       39.20      7.53 o 
   6  19   0        3.41        7.34      5.79 o 
   7  19   0        2.03        3.86      5.41 o 
   0  20   0        2.97        8.88      5.41 o 
   1  20   0        6.10        9.18      3.89 o 
   2  20   0        0.10       -4.83      4.83 o 
   3  20   0       24.49       32.44      7.15 o 
   4  20   0        1.26        1.16      5.41 o 
   1   0   1       94.05      110.15      1.89 o 
   2   0   1      180.66      203.96      5.85 o 
   3   0   1      620.29      567.54      8.39 o 
   4   0   1      354.52      305.64      3.97 o 
   5   0   1        4.94        9.45      1.47 o 
   6   0   1     1236.44     1272.14     12.80 o 
   7   0   1        8.31        5.17      0.71 o 
   8   0   1      650.16      630.99      7.16 o 
   9   0   1      406.15      391.59      5.07 o 
  10   0   1      540.27      527.36      7.63 o 
  11   0   1       91.95       98.05      3.47 o 
  12   0   1      134.77      152.63      4.47 o 
  13   0   1      142.65      144.69      5.47 o 
  14   0   1      253.75      273.64     14.10 o 
  15   0   1       73.92       71.33      6.55 o 
  16   0   1       16.30        9.85      4.37 o 
  17   0   1       94.83      115.87      8.53 o 
  18   0   1       13.81        8.98      4.64 o 
  19   0   1       54.05       52.14      9.08 o 
 -18   1   1       28.60       31.25      5.64 o 
 -17   1   1       44.18       50.18      9.27 o 
 -16   1   1       32.01       35.83      5.53 o 
 -15   1   1       80.93       73.90      6.69 o 
 -14   1   1      142.39      158.32      8.18 o 
 -13   1   1      335.08      330.98      8.67 o 
 -12   1   1       44.11       42.72      3.32 o 
 -11   1   1      145.87      147.57      4.14 o 
 -10   1   1      247.87      241.27      4.50 o 
  -9   1   1       61.79       59.61      1.80 o 
  -8   1   1      415.02      446.21      4.93 o 
  -7   1   1      465.09      486.23      5.18 o 
  -6   1   1      551.77      653.40      6.82 o 
  -5   1   1     2801.00     2999.24     30.17 o 
  -4   1   1     1133.44     1143.49     16.02 o 
  -3   1   1     1745.34     1921.20     31.16 o 
  -2   1   1      618.22      653.21     16.32 o 
  -1   1   1      529.64      570.46      9.11 o 
   0   1   1       20.86       18.07      0.79 o 
   1   1   1      485.96      523.73      6.95 o 
   2   1   1      608.95      638.83      8.44 o 
   3   1   1     1756.62     1938.09     24.04 o 
   4   1   1     1154.74     1144.42     13.21 o 
   5   1   1     2738.80     2922.07     30.30 o 
   6   1   1      538.46      629.50      7.28 o 
   7   1   1      465.15      483.50      5.17 o 
   8   1   1      395.78      425.09      4.83 o 
   9   1   1       60.96       62.02      1.97 o 
  10   1   1      258.47      253.58      5.33 o 
  11   1   1      148.23      141.66      9.84 o 
  12   1   1       46.37       45.85      3.49 o 
  13   1   1      345.94      357.02      8.89 o 
  14   1   1      141.60      141.67      5.85 o 
  15   1   1       80.67       71.01      6.49 o 
  16   1   1       32.69       26.43      5.12 o 
  17   1   1       48.10       43.75      6.01 o 
  18   1   1       30.58       31.34      5.53 o 
 -18   2   1       59.43       50.50      6.41 o 
 -17   2   1       35.60       33.33      5.60 o 
 -16   2   1      208.90      219.16     10.24 o 
 -15   2   1       61.80       66.03      6.35 o 
 -14   2   1      105.71      103.94      7.24 o 
 -13   2   1       24.65       27.48      3.20 o 
 -12   2   1      114.10      114.24      4.90 o 
 -11   2   1      428.64      415.97      9.27 o 
 -10   2   1      107.20      102.80      3.13 o 
  -9   2   1      416.74      398.68      5.35 o 
  -8   2   1      363.93      342.11      4.25 o 
  -7   2   1      116.13      129.03      2.84 o 
  -6   2   1      662.17      678.59      7.51 o 
  -5   2   1      249.38      266.64      3.64 o 
  -4   2   1     1582.50     1785.33     21.95 o 
  -3   2   1     2031.61     2125.88     23.75 o 
  -2   2   1    18585.08    19002.53    378.27 o 
  -1   2   1     9037.18     9212.88    178.46 o 
   0   2   1      211.70      226.38      2.57 o 
   1   2   1     9068.17     9316.48    249.06 o 
   2   2   1    18604.47    18857.26    308.78 o 
   3   2   1     2067.30     2183.35     24.27 o 
   4   2   1     1616.99     1827.70     18.94 o 
   5   2   1      241.51      266.16      3.39 o 
   6   2   1      647.19      664.39      7.44 o 
   7   2   1      122.59      140.68      2.35 o 
   8   2   1      357.58      334.29      4.22 o 
   9   2   1      403.59      384.19      5.92 o 
  10   2   1      102.98       95.56      3.69 o 
  11   2   1      420.92      400.40      9.30 o 
  12   2   1      114.33      113.55      5.09 o 
  13   2   1       24.65       26.86      3.17 o 
  14   2   1      103.32      101.35      5.23 o 
  15   2   1       62.63       62.58      4.68 o 
  16   2   1      215.48      223.68     16.90 o 
  17   2   1       36.25       46.47      6.18 o 
  18   2   1       60.64       51.79      6.42 o 
 -18   3   1       79.00       76.33     11.97 o 
 -17   3   1       19.64       15.84      4.92 o 
 -16   3   1      170.97      184.96      9.48 o 
 -15   3   1        0.22        0.83      3.74 o 
 -14   3   1       32.46       36.30      5.05 o 
 -13   3   1       50.49       57.08      4.06 o 
 -12   3   1      229.92      220.37      6.85 o 
 -11   3   1      120.52      122.36      4.84 o 
 -10   3   1      264.39      252.38      9.69 o 
  -9   3   1      320.04      313.23      5.89 o 
  -8   3   1      304.08      299.68      3.82 o 
  -7   3   1      679.69      677.02      7.09 o 
  -6   3   1      542.88      581.09      6.19 o 
  -5   3   1      258.05      231.35      3.41 o 
  -4   3   1     1097.37     1143.03     13.09 o 
  -3   3   1      481.82      517.38      5.53 o 
  -2   3   1     3949.41     4221.33     38.03 o 
  -1   3   1     3913.18     4083.43     39.85 o 
   0   3   1    12358.72    12306.85    138.62 o 
   1   3   1     3853.07     4015.54     37.89 o 
   2   3   1     3908.89     4160.83     50.88 o 
   3   3   1      471.27      518.51      5.93 o 
   4   3   1     1085.77     1138.11     12.30 o 
   5   3   1      264.98      239.43      3.35 o 
   6   3   1      546.26      579.07      6.96 o 
   7   3   1      650.66      649.79      8.81 o 
   8   3   1      321.04      311.96      5.73 o 
   9   3   1      317.57      319.25      5.87 o 
  10   3   1      265.00      278.85      6.97 o 
  11   3   1      130.13      125.95      4.91 o 
  12   3   1      242.11      225.20     10.84 o 
  13   3   1       45.35       46.04      4.48 o 
  14   3   1       32.33       35.66      3.69 o 
  15   3   1        0.31        1.95      2.75 o 
  16   3   1      175.91      172.61      9.20 o 
  17   3   1       18.75       14.29      4.78 o 
  18   3   1       77.98       80.92      7.44 o 
 -18   4   1       22.16       22.66      6.76 o 
 -17   4   1       21.05       23.36      5.17 o 
 -16   4   1        0.01       -3.48      3.48 o 
 -15   4   1      177.30      187.36     23.27 o 
 -14   4   1      120.12      116.22      7.71 o 
 -13   4   1       70.53       64.66      5.70 o 
 -12   4   1      100.37       90.07      4.79 o 
 -11   4   1        3.58        2.57      3.77 o 
 -10   4   1     1529.90     1503.44     24.64 o 
  -9   4   1        5.06        1.98      1.26 o 
  -8   4   1     1012.77     1008.58     13.46 o 
  -7   4   1       51.23       47.40      1.26 o 
  -6   4   1      939.42      960.42     12.48 o 
  -5   4   1      520.45      599.00      7.05 o 
  -4   4   1     2770.50     2821.63     29.31 o 
  -3   4   1     2797.08     3060.76     29.84 o 
  -2   4   1      788.27      841.42      8.01 o 
  -1   4   1     4581.99     4706.25     43.36 o 
   0   4   1     4054.28     4416.04     39.82 o 
   1   4   1     4577.63     4766.83     41.12 o 
   2   4   1      803.73      846.11      9.24 o 
   3   4   1     2880.99     3123.56     29.86 o 
   4   4   1     2767.05     2849.77     28.47 o 
   5   4   1      530.25      609.93      7.19 o 
   6   4   1      949.90      966.83     11.73 o 
   7   4   1       48.70       47.13      2.01 o 
   8   4   1     1057.39     1041.69     16.47 o 
   9   4   1        5.20        5.47      1.40 o 
  10   4   1     1568.54     1548.81     37.95 o 
  11   4   1        3.87        4.92      2.12 o 
  12   4   1       93.88       88.70      4.83 o 
  13   4   1       69.73       70.66      4.53 o 
  14   4   1      125.84      126.27      5.95 o 
  15   4   1      179.68      181.68      7.05 o 
  16   4   1        0.00       -3.60      3.60 o 
  17   4   1       22.60       29.16      7.53 o 
  18   4   1       21.59       14.97      4.78 o 
 -18   5   1       51.71       64.02      6.81 o 
 -17   5   1      138.95      160.51      9.46 o 
 -16   5   1        3.88        1.54      3.96 o 
 -15   5   1       55.74       56.72     11.10 o 
 -14   5   1      115.29      110.37      7.77 o 
 -13   5   1      123.89      133.64      5.95 o 
 -12   5   1       10.45        9.96      2.58 o 
 -11   5   1       42.25       41.47      3.95 o 
 -10   5   1      308.40      296.68      6.90 o 
  -9   5   1       42.28       36.08      2.36 o 
  -8   5   1      432.21      414.82      7.44 o 
  -7   5   1      469.63      446.17      7.74 o 
  -6   5   1       45.91       46.64      1.43 o 
  -5   5   1       93.45       87.46      2.08 o 
  -4   5   1      758.08      745.52      7.58 o 
  -3   5   1      186.59      155.56      2.20 o 
  -2   5   1     1070.11     1221.10     10.40 o 
  -1   5   1     3332.05     3560.63     29.44 o 
   0   5   1     4100.74     4105.91     35.43 o 
   1   5   1     3363.43     3619.25     30.78 o 
   2   5   1     1059.80     1205.51     10.39 o 
   3   5   1      188.82      158.78      2.07 o 
   4   5   1      806.58      791.22      9.32 o 
   5   5   1      100.03       97.91      1.90 o 
   6   5   1       49.52       50.78      3.18 o 
   7   5   1      468.59      458.47      7.75 o 
   8   5   1      436.89      409.28      8.54 o 
   9   5   1       37.39       31.33      2.44 o 
  10   5   1      303.43      288.44      6.86 o 
  11   5   1       41.62       38.40      3.88 o 
  12   5   1       10.74        9.31      2.55 o 
  13   5   1      124.30      126.68      5.78 o 
  14   5   1      105.31      102.00      6.52 o 
  15   5   1       57.91       56.46      4.71 o 
  16   5   1        4.20        6.86      4.23 o 
  17   5   1      135.97      133.55      9.07 o 
  18   5   1       49.25       64.76      6.90 o 
 -18   6   1       12.83       12.06      4.64 o 
 -17   6   1        0.25       -3.75      4.25 o 
 -16   6   1       19.12       21.71      5.11 o 
 -15   6   1       73.48       69.71      6.73 o 
 -14   6   1       11.85        4.38      3.68 o 
 -13   6   1       74.02       66.21      4.70 o 
 -12   6   1      273.59      277.89      9.43 o 
 -11   6   1       72.40       68.51      3.76 o 
 -10   6   1       82.95       87.28      3.89 o 
  -9   6   1      519.07      509.79     10.16 o 
  -8   6   1        0.73       -0.09      1.45 o 
  -7   6   1      175.61      180.78      7.10 o 
  -6   6   1      961.91      903.06     10.77 o 
  -5   6   1      318.93      332.87      4.31 o 
  -4   6   1      607.17      667.11      8.31 o 
  -3   6   1      731.02      729.01      6.93 o 
  -2   6   1      954.22      907.35      9.47 o 
  -1   6   1      131.64      117.87      1.64 o 
   0   6   1     1808.63     1966.75     17.60 o 
   1   6   1      128.93      119.62      2.46 o 
   2   6   1      944.41      888.17      8.35 o 
   3   6   1      727.85      727.51      6.63 o 
   4   6   1      599.79      658.56      7.14 o 
   5   6   1      315.99      326.00      4.43 o 
   6   6   1      990.01      918.00     11.43 o 
   7   6   1      181.97      189.89      3.61 o 
   8   6   1        0.73        0.83      1.29 o 
   9   6   1      534.17      528.03     10.27 o 
  10   6   1       81.79       76.67      3.68 o 
  11   6   1       78.05       73.69      5.05 o 
  12   6   1      268.84      269.04      8.01 o 
  13   6   1       73.69       68.82      4.85 o 
  14   6   1       11.46        8.30      2.98 o 
  15   6   1       76.07       84.36      6.87 o 
  16   6   1       20.39       21.07      4.92 o 
  17   6   1        0.15       -3.21      3.82 o 
  18   6   1       12.74       14.68      4.83 o 
 -17   7   1        6.92        5.06      4.16 o 
 -16   7   1       53.86       48.32      6.13 o 
 -15   7   1       47.84       59.43      6.41 o 
 -14   7   1        7.74        8.76      3.89 o 
 -13   7   1       77.07       74.58      6.40 o 
 -12   7   1      206.78      203.05      8.32 o 
 -11   7   1      166.07      172.12      5.54 o 
 -10   7   1      353.98      343.85      8.12 o 
  -9   7   1        1.58        1.05      1.73 o 
  -8   7   1      562.46      540.92     10.51 o 
  -7   7   1      579.65      560.37      9.47 o 
  -6   7   1      703.44      707.27      9.83 o 
  -5   7   1      498.87      481.46      5.95 o 
  -4   7   1      435.87      437.75      4.60 o 
  -3   7   1      119.75      135.75      2.16 o 
  -2   7   1      902.88      954.86      9.00 o 
  -1   7   1      196.15      205.77      2.76 o 
   0   7   1      311.49      363.09      3.74 o 
   1   7   1      192.76      204.53      2.89 o 
   2   7   1      903.41      947.12      8.52 o 
   3   7   1      128.98      145.16      2.06 o 
   4   7   1      430.94      432.44      5.21 o 
   5   7   1      493.84      476.42      6.07 o 
   6   7   1      698.39      714.19     10.18 o 
   7   7   1      578.15      566.93      9.52 o 
   8   7   1      555.75      539.04     10.47 o 
   9   7   1        1.75        3.07      1.73 o 
  10   7   1      350.03      353.91      8.04 o 
  11   7   1      166.73      173.00      5.69 o 
  12   7   1      197.87      197.02      7.99 o 
  13   7   1       79.67       76.44      5.00 o 
  14   7   1        7.17        5.14      3.05 o 
  15   7   1       47.80       47.42      5.87 o 
  16   7   1       52.14       54.91      6.30 o 
  17   7   1        6.89        7.17      5.50 o 
 -17   8   1        7.38        6.70      4.36 o 
 -16   8   1        1.77        3.48      4.15 o 
 -15   8   1       39.57       33.94      5.38 o 
 -14   8   1       18.95       25.47      4.81 o 
 -13   8   1       45.97       48.86      7.53 o 
 -12   8   1       18.76       15.21      2.72 o 
 -11   8   1      167.14      172.22      5.89 o 
 -10   8   1      113.13      104.52      4.59 o 
  -9   8   1       63.51       58.59      3.53 o 
  -8   8   1       70.18       58.13      3.45 o 
  -7   8   1      467.38      434.67     11.75 o 
  -6   8   1      354.47      351.17      6.78 o 
  -5   8   1        5.84        2.27      0.82 o 
  -4   8   1       49.82       53.09      1.65 o 
  -3   8   1      709.27      690.23      6.89 o 
  -2   8   1      767.56      800.32      8.21 o 
  -1   8   1      534.23      552.43      6.49 o 
   0   8   1       18.97       14.21      0.85 o 
   1   8   1      545.99      570.69      5.68 o 
   2   8   1      754.51      789.20      7.69 o 
   3   8   1      704.03      697.04      6.89 o 
   4   8   1       50.36       51.80      1.49 o 
   5   8   1        5.44        3.53      0.95 o 
   6   8   1      365.60      361.43      6.14 o 
   7   8   1      468.79      444.33      8.06 o 
   8   8   1       74.02       70.70      3.68 o 
   9   8   1       62.94       51.25      3.27 o 
  10   8   1      107.22      101.74      4.55 o 
  11   8   1      164.24      166.38      5.65 o 
  12   8   1       21.02       18.17      3.82 o 
  13   8   1       46.48       42.17      4.13 o 
  14   8   1       19.93       13.77      3.36 o 
  15   8   1       42.24       37.10      5.47 o 
  16   8   1        2.09       -2.98      4.83 o 
  17   8   1        8.29        5.50      4.23 o 
 -17   9   1       17.31       12.31      4.81 o 
 -16   9   1       13.80       15.90      4.70 o 
 -15   9   1        2.35       -0.86      3.88 o 
 -14   9   1      135.74      152.07      8.61 o 
 -13   9   1       47.86       39.01      7.15 o 
 -12   9   1       70.61       76.97      5.64 o 
 -11   9   1       45.29       43.16      3.57 o 
 -10   9   1      103.39       98.36      4.89 o 
  -9   9   1       89.02       79.67      4.27 o 
  -8   9   1        6.38        5.85      2.00 o 
  -7   9   1       24.23       14.22      2.39 o 
  -6   9   1      451.05      449.84      8.30 o 
  -5   9   1       68.34       64.83      2.45 o 
  -4   9   1     1146.16     1135.06     12.64 o 
  -3   9   1      327.12      308.98      4.38 o 
  -2   9   1      103.83       99.84      2.35 o 
  -1   9   1       49.78       54.54      1.65 o 
   0   9   1     2629.60     2739.90     31.48 o 
   1   9   1       48.12       53.34      1.70 o 
   2   9   1      107.05      100.85      2.00 o 
   3   9   1      321.99      304.29      3.94 o 
   4   9   1     1154.85     1133.29     13.65 o 
   5   9   1       72.26       70.38      2.25 o 
   6   9   1      452.59      450.43      8.18 o 
   7   9   1       22.79       15.67      2.22 o 
   8   9   1        5.72        5.89      2.04 o 
   9   9   1       88.33       84.87      4.34 o 
  10   9   1      103.45      103.81      6.76 o 
  11   9   1       42.61       42.07      3.47 o 
  12   9   1       71.07       64.16      4.31 o 
  13   9   1       47.91       53.27      5.32 o 
  14   9   1      137.07      154.57      8.38 o 
  15   9   1        2.47        6.81      4.16 o 
  16   9   1       14.03       10.72      4.51 o 
  17   9   1       17.58       10.55      4.56 o 
 -16  10   1       23.62       31.53      5.46 o 
 -15  10   1       40.24       33.51      5.99 o 
 -14  10   1       54.15       49.63      8.11 o 
 -13  10   1       27.89       35.15      7.15 o 
 -12  10   1       57.13       60.88      5.30 o 
 -11  10   1      166.06      164.44     13.04 o 
 -10  10   1       73.14       73.05      5.60 o 
  -9  10   1       90.80       95.72      4.68 o 
  -8  10   1      111.34      100.79      4.61 o 
  -7  10   1       18.86       22.73      2.93 o 
  -6  10   1       75.32       73.70      3.81 o 
  -5  10   1       72.85       83.19      3.00 o 
  -4  10   1       28.47       28.25      1.76 o 
  -3  10   1      183.84      192.76      3.99 o 
  -2  10   1      247.92      253.27      4.71 o 
  -1  10   1       18.81       18.42      1.55 o 
   0  10   1       27.06       25.96      1.74 o 
   1  10   1       17.87       17.68      1.57 o 
   2  10   1      239.19      242.29      4.58 o 
   3  10   1      187.28      187.98      4.01 o 
   4  10   1       31.45       32.22      2.58 o 
   5  10   1       76.36       86.58      2.80 o 
   6  10   1       83.34       76.25      3.79 o 
   7  10   1       19.78       22.40      2.56 o 
   8  10   1      111.89       98.96      5.49 o 
   9  10   1       90.96       91.79      4.68 o 
  10  10   1       71.32       68.57      4.29 o 
  11  10   1      164.57      166.36      9.04 o 
  12  10   1       59.91       58.56      5.38 o 
  13  10   1       30.20       29.74      6.57 o 
  14  10   1       55.46       48.53      5.97 o 
  15  10   1       40.85       45.06      5.77 o 
  16  10   1       23.49       27.26      5.25 o 
 -16  11   1        1.63        7.86      4.44 o 
 -15  11   1       24.33       27.12      5.26 o 
 -14  11   1       12.59       13.33      5.99 o 
 -13  11   1       22.79       34.76      7.15 o 
 -12  11   1      153.26      170.07     11.49 o 
 -11  11   1       88.56       85.67      6.13 o 
 -10  11   1      142.01      164.13      7.43 o 
  -9  11   1      111.11      103.41      6.05 o 
  -8  11   1      202.50      207.26      7.78 o 
  -7  11   1       34.09       27.77      4.06 o 
  -6  11   1      463.84      448.22     12.15 o 
  -5  11   1       48.26       51.65      3.07 o 
  -4  11   1       61.77       65.78      3.02 o 
  -3  11   1       30.87       27.84      2.09 o 
  -2  11   1       10.10        7.51      1.64 o 
  -1  11   1      166.13      175.06      4.41 o 
   0  11   1       98.39       90.34      7.32 o 
   1  11   1      169.12      176.06      4.50 o 
   2  11   1       12.19       13.65      1.84 o 
   3  11   1       27.81       26.42      2.45 o 
   4  11   1       59.36       56.80      3.77 o 
   5  11   1       51.75       46.39      2.32 o 
   6  11   1      472.34      465.52     11.36 o 
   7  11   1       34.49       29.49      4.31 o 
   8  11   1      203.14      208.27      6.38 o 
   9  11   1      112.64      111.95      5.13 o 
  10  11   1      143.87      151.49      7.17 o 
  11  11   1       87.29       88.13      5.08 o 
  12  11   1      154.58      163.55      7.69 o 
  13  11   1       21.74       28.97      6.76 o 
  14  11   1       12.46       14.34      4.45 o 
  15  11   1       24.76       23.14      4.95 o 
  16  11   1        1.66        6.00      4.29 o 
 -15  12   1       27.27       32.67      5.61 o 
 -14  12   1       31.71       27.81      6.95 o 
 -13  12   1        0.74       -4.63      4.63 o 
 -12  12   1       59.52       59.76      5.64 o 
 -11  12   1       41.42       44.81      5.03 o 
 -10  12   1       26.00       25.26      4.63 o 
  -9  12   1        8.37        4.43      5.31 o 
  -8  12   1       79.34       65.77      5.26 o 
  -7  12   1        1.55        1.66      3.77 o 
  -6  12   1      189.23      195.56      7.78 o 
  -5  12   1       76.52       73.87      3.83 o 
  -4  12   1       20.57       16.40      2.83 o 
  -3  12   1      213.13      213.64      7.07 o 
  -2  12   1      406.31      389.80      7.51 o 
  -1  12   1      168.15      161.99      5.02 o 
   0  12   1        0.83       -0.46      1.52 o 
   1  12   1      171.84      158.51      5.09 o 
   2  12   1      395.42      385.16      8.67 o 
   3  12   1      207.18      199.28      5.80 o 
   4  12   1       20.44       22.09      5.21 o 
   5  12   1       76.76       93.67      7.92 o 
   6  12   1      187.73      189.79      6.02 o 
   7  12   1        1.26        0.29      2.30 o 
   8  12   1       81.31       72.19      4.38 o 
   9  12   1        9.02        9.91      3.43 o 
  10  12   1       27.19       28.44      4.29 o 
  11  12   1       44.04       44.04      4.97 o 
  12  12   1       58.64       66.49      7.82 o 
  13  12   1        0.71       -2.12      5.02 o 
  14  12   1       31.64       35.15      7.34 o 
  15  12   1       27.72       37.85      5.77 o 
 -14  13   1        3.21        4.83      5.41 o 
 -13  13   1       10.25        4.25      5.60 o 
 -12  13   1       14.55       11.15      8.40 o 
 -11  13   1      157.49      157.62      7.98 o 
 -10  13   1       85.49       85.96      6.48 o 
  -9  13   1       50.33       53.80      5.26 o 
  -8  13   1       20.88       10.90      3.62 o 
  -7  13   1      169.89      178.48     15.45 o 
  -6  13   1       12.61       11.20      4.63 o 
  -5  13   1       27.30       24.17      5.89 o 
  -4  13   1      363.42      374.03     10.45 o 
  -3  13   1       49.98       55.75      4.29 o 
  -2  13   1        4.07        3.67      3.57 o 
  -1  13   1       79.89       82.25      4.92 o 
   0  13   1      154.97      152.46      5.09 o 
   1  13   1       81.17       81.48      4.04 o 
   2  13   1        3.85        2.17      2.61 o 
   3  13   1       51.17       48.09      4.07 o 
   4  13   1      363.79      370.64     13.04 o 
   5  13   1       24.56       22.79      5.21 o 
   6  13   1       12.41        6.76      4.25 o 
   7  13   1      167.38      173.84     12.17 o 
   8  13   1       21.27       20.49      4.92 o 
   9  13   1       48.80       51.10      5.11 o 
  10  13   1       85.60       87.24      6.42 o 
  11  13   1      152.25      152.18     15.64 o 
  12  13   1       14.22        9.60      3.82 o 
  13  13   1        9.85       10.81      5.99 o 
  14  13   1        3.78        6.95      5.99 o 
 -13  14   1        2.17        7.92      5.79 o 
 -12  14   1       22.99       33.98      5.05 o 
 -11  14   1       32.91       32.58      4.92 o 
 -10  14   1       38.17       43.14      5.26 o 
  -9  14   1       59.95       59.40      5.80 o 
  -8  14   1        7.89        4.04      3.46 o 
  -7  14   1        2.11       -4.25      4.25 o 
  -6  14   1      103.39       87.49      8.88 o 
  -5  14   1      102.94       96.95      8.88 o 
  -4  14   1      118.57      115.21      5.91 o 
  -3  14   1      167.22      162.43      9.46 o 
  -2  14   1       89.11       90.83     11.59 o 
  -1  14   1       24.36       20.19      3.41 o 
   0  14   1       47.32       51.71      5.99 o 
   1  14   1       22.70       19.85      3.41 o 
   2  14   1       92.99       91.11      5.38 o 
   3  14   1      171.53      159.20      6.71 o 
   4  14   1      116.88      116.03     19.41 o 
   5  14   1      106.84      128.04      9.66 o 
   6  14   1      103.84      112.59      9.66 o 
   7  14   1        1.83        2.90      4.44 o 
   8  14   1        8.24        5.41      4.63 o 
   9  14   1       57.99       60.06      5.67 o 
  10  14   1       41.26       53.83      6.18 o 
  11  14   1       31.71       33.95      4.97 o 
  12  14   1       21.73       22.22      4.36 o 
  13  14   1        2.10       -0.19      5.41 o 
 -13  15   1        3.27        1.16      5.02 o 
 -12  15   1       26.96       28.60      4.85 o 
 -11  15   1        5.89        3.20      4.83 o 
 -10  15   1        6.91       10.24      5.60 o 
  -9  15   1       39.78       38.43      7.15 o 
  -8  15   1       63.73       84.59      9.27 o 
  -7  15   1        1.64        2.12      5.02 o 
  -6  15   1       11.76       10.43      5.21 o 
  -5  15   1      126.93      120.12     10.43 o 
  -4  15   1       44.40       46.81      4.54 o 
  -3  15   1       72.07       65.88      5.11 o 
  -2  15   1        9.88        9.71      3.27 o 
  -1  15   1       59.52       55.64      7.05 o 
   0  15   1       38.35       33.56      5.41 o 
   1  15   1       60.06       63.74      5.31 o 
   2  15   1       10.88       10.65      3.29 o 
   3  15   1       68.23       63.62      5.99 o 
   4  15   1       46.71       52.90      4.67 o 
   5  15   1      125.92      129.39     10.04 o 
   7  15   1        1.69        3.28      5.21 o 
   8  15   1       67.23       84.97      9.08 o 
   9  15   1       39.68       34.76      7.15 o 
  10  15   1        6.54        5.60      5.21 o 
  11  15   1        6.10        9.66      5.60 o 
  12  15   1       27.53       32.05      6.18 o 
 -12  16   1       13.50       16.03      6.18 o 
 -11  16   1        2.24        2.90      5.60 o 
 -10  16   1       46.85       53.69      8.30 o 
  -9  16   1       40.68       55.04      8.11 o 
  -8  16   1        0.62       -3.86      5.02 o 
  -7  16   1      105.23      125.92     10.04 o 
  -6  16   1        7.20       13.13      5.79 o 
  -5  16   1       46.36       43.45      6.95 o 
  -4  16   1       23.72       28.78      6.37 o 
  -3  16   1        3.24        6.98      3.33 o 
  -2  16   1       87.98       95.82      8.50 o 
  -1  16   1       28.20       31.86      4.36 o 
   0  16   1        6.70        3.64      3.21 o 
   1  16   1       30.38       27.57      4.63 o 
   2  16   1       95.73       91.32      6.13 o 
   3  16   1        3.43        6.76      4.63 o 
   4  16   1       24.85       15.26      5.79 o 
   5  16   1       44.96       28.58      6.57 o 
   6  16   1        7.24        4.44      5.02 o 
   7  16   1      106.67      115.49     10.62 o 
   8  16   1        0.71        6.37      5.41 o 
   9  16   1       42.02       36.89      7.34 o 
  10  16   1       46.89       58.32      8.50 o 
  11  16   1        1.86        1.54      5.41 o 
  12  16   1       12.95       23.75      6.57 o 
 -10  17   1        4.55       12.17      6.18 o 
  -9  17   1        5.45        8.69      5.79 o 
  -8  17   1       22.28       22.02      6.76 o 
  -7  17   1       22.08       24.53      6.76 o 
  -5  17   1       10.25        3.86      5.21 o 
  -4  17   1       44.62       40.94      7.15 o 
  -3  17   1       10.66        3.68      4.15 o 
  -2  17   1        7.70        3.29      5.99 o 
  -1  17   1        6.25        9.28      3.48 o 
   0  17   1       26.35       18.87      3.96 o 
   1  17   1        6.44        6.15      7.24 o 
   2  17   1        7.99        4.92      3.46 o 
   3  17   1       10.29        8.84      3.48 o 
   4  17   1       47.55       42.68      7.34 o 
   5  17   1       10.31       10.04      5.41 o 
   6  17   1       29.48       18.15      6.57 o 
   7  17   1       23.80       34.57      7.34 o 
   8  17   1       23.13       25.88      6.57 o 
   9  17   1        5.83        1.93      5.21 o 
  10  17   1        4.65        7.72      5.79 o 
  -9  18   1       19.74       17.77      6.57 o 
  -8  18   1       72.00       66.43      8.88 o 
  -7  18   1        8.47        6.37      5.60 o 
  -6  18   1       20.97       29.93      6.76 o 
  -5  18   1       21.78       27.62      6.57 o 
  -4  18   1        0.61        7.92      5.60 o 
  -3  18   1        2.10        3.28      5.02 o 
  -2  18   1       30.36       27.62      4.50 o 
  -1  18   1       13.42       11.51      3.89 o 
   0  18   1       12.67       16.90      4.09 o 
   1  18   1       14.10       16.43      5.70 o 
   2  18   1       30.47       38.92      4.81 o 
   3  18   1        1.94       -2.70      4.63 o 
   4  18   1        0.96        2.12      5.41 o 
   5  18   1       22.03       24.33      6.76 o 
   6  18   1       22.81       28.00      6.95 o 
   7  18   1        8.24        6.76      5.60 o 
   8  18   1       70.21       70.49      9.27 o 
   9  18   1       20.34       23.37      6.76 o 
  -7  19   1       18.55       19.31      6.57 o 
  -6  19   1        1.49        5.41      5.41 o 
  -5  19   1        3.29        0.97      5.41 o 
  -4  19   1       13.20       13.90      5.99 o 
  -3  19   1       22.43       21.44      6.57 o 
  -2  19   1        2.34        5.96      3.82 o 
  -1  19   1       11.08       18.39      4.15 o 
   0  19   1       17.63       22.59      4.34 o 
   1  19   1       10.60        8.14      3.88 o 
   2  19   1        2.21        0.00      5.02 o 
   3  19   1       23.09       23.95      6.57 o 
   4  19   1       13.12       23.56      6.57 o 
   5  19   1        3.89        2.12      5.60 o 
   6  19   1        1.65       -0.58      5.02 o 
   7  19   1       18.71       11.97      6.18 o 
  -4  20   1        7.62       17.38      5.99 o 
  -3  20   1       17.83       17.57      6.37 o 
  -2  20   1       27.39       30.32      6.95 o 
  -1  20   1       21.31       22.85      4.83 o 
   0  20   1       21.45       18.42      4.63 o 
   1  20   1       22.12       26.05      4.51 o 
   2  20   1       26.09       30.51      6.95 o 
   3  20   1       18.46       19.70      6.37 o 
   4  20   1        7.23        7.34      5.99 o 
   0   0   2       27.10       30.71      1.35 o 
   1   0   2      779.32      837.62     10.58 o 
   2   0   2      638.71      638.94      9.37 o 
   3   0   2       45.94       50.69      1.28 o 
   4   0   2      321.60      267.90      3.53 o 
   5   0   2     1144.27     1145.88     12.25 o 
   6   0   2        0.10        2.33      0.58 o 
   7   0   2      399.31      366.80      4.99 o 
   8   0   2      690.20      704.96      7.85 o 
   9   0   2      606.45      577.75      6.82 o 
  10   0   2      114.77      117.42      3.02 o 
  11   0   2        9.33       10.04      1.70 o 
  12   0   2        0.70       -1.45      1.45 o 
  13   0   2      129.45      122.36      5.10 o 
  14   0   2      153.77      153.33      8.33 o 
  15   0   2        0.42        0.22      4.44 o 
  16   0   2      130.58      129.98      8.66 o 
  17   0   2        0.74        9.95      4.44 o 
  18   0   2      153.64      176.21      9.63 o 
 -18   1   2        9.18       10.01      5.02 o 
 -17   1   2        6.38        1.67      5.12 o 
 -16   1   2       20.33       22.80      5.05 o 
 -15   1   2       87.56       88.55      7.10 o 
 -14   1   2       95.76      100.90      7.17 o 
 -13   1   2       72.14       65.20      5.87 o 
 -12   1   2      115.07      115.87      4.00 o 
 -11   1   2      205.13      212.47      5.05 o 
 -10   1   2      251.90      248.48      4.87 o 
  -9   1   2      655.46      664.73      7.70 o 
  -8   1   2      552.21      566.80      6.52 o 
  -7   1   2     1351.10     1392.19     13.83 o 
  -6   1   2      125.76      115.68      1.97 o 
  -5   1   2      599.24      639.88      6.82 o 
  -4   1   2     2764.49     2939.65     26.60 o 
  -3   1   2     4394.94     4643.96     48.02 o 
  -2   1   2     2983.69     3127.62     43.96 o 
  -1   1   2     2973.24     3039.66     66.83 o 
   0   1   2     5033.61     5275.40     60.35 o 
   1   1   2     2934.60     3026.52     49.91 o 
   2   1   2     2906.43     3042.36     51.17 o 
   3   1   2     4384.97     4530.89     63.36 o 
   4   1   2     2781.31     2976.52     33.13 o 
   5   1   2      614.91      661.48      7.25 o 
   6   1   2      124.31      115.04      1.87 o 
   7   1   2     1333.76     1367.07     13.01 o 
   8   1   2      550.00      555.36      6.49 o 
   9   1   2      668.83      679.10      8.94 o 
  10   1   2      253.85      253.96      4.58 o 
  11   1   2      210.53      218.94      5.07 o 
  12   1   2      117.10      108.06      4.85 o 
  13   1   2       73.53       81.88      4.63 o 
  14   1   2       96.89       91.16      7.06 o 
  15   1   2       84.57       78.18      6.82 o 
  16   1   2       19.42       23.02      6.95 o 
  17   1   2        6.19        6.66      4.36 o 
  18   1   2        8.87        1.06      4.10 o 
 -18   2   2        2.60       -1.68      7.82 o 
 -17   2   2       85.74       70.35      6.96 o 
 -16   2   2       29.07       31.85      5.39 o 
 -15   2   2       84.61       82.89      6.95 o 
 -14   2   2       31.92       33.88     10.14 o 
 -13   2   2       44.79       36.30      4.64 o 
 -12   2   2      281.15      301.86      8.88 o 
 -11   2   2       20.55       16.78      2.47 o 
 -10   2   2      560.42      549.65     10.35 o 
  -9   2   2      279.60      288.80      5.21 o 
  -8   2   2      222.02      234.82      3.32 o 
  -7   2   2      741.15      749.80      8.01 o 
  -6   2   2     2995.20     3111.95     29.92 o 
  -5   2   2      190.94      233.52      3.11 o 
  -4   2   2      947.38     1093.65     12.67 o 
  -3   2   2     3928.95     4051.26     56.47 o 
  -2   2   2        2.78        4.49      0.57 o 
  -1   2   2     1245.74     1254.69     17.77 o 
   0   2   2     6607.21     6820.55     78.64 o 
   1   2   2     1272.65     1307.61     18.37 o 
   2   2   2        3.09        6.85      0.56 o 
   3   2   2     3958.97     4141.74     45.71 o 
   4   2   2      942.92     1104.53     12.63 o 
   5   2   2      176.54      225.83      3.02 o 
   6   2   2     3029.70     3123.78     29.75 o 
   7   2   2      754.72      750.96      8.37 o 
   8   2   2      232.15      239.90      3.42 o 
   9   2   2      270.94      272.27      4.69 o 
  10   2   2      562.22      566.96     11.20 o 
  11   2   2       22.37       23.99      3.42 o 
  12   2   2      282.89      284.37      7.75 o 
  13   2   2       46.30       42.53      4.52 o 
  14   2   2       32.18       29.08      5.35 o 
  15   2   2       83.67       92.26      5.33 o 
  16   2   2       28.79       29.82      5.18 o 
  17   2   2       83.78       78.40      7.22 o 
  18   2   2        2.58        1.95      5.21 o 
 -18   3   2        7.80        0.95      4.23 o 
 -17   3   2       13.20       11.49      4.71 o 
 -16   3   2       61.89       63.09      6.54 o 
 -15   3   2       57.97       60.20      6.28 o 
 -14   3   2       13.11       13.34      4.16 o 
 -13   3   2       14.15       13.88      3.75 o 
 -12   3   2      205.96      205.59      7.22 o 
 -11   3   2      313.13      311.58      7.94 o 
 -10   3   2      183.41      177.70      4.48 o 
  -9   3   2      458.98      473.69      6.07 o 
  -8   3   2       85.46       96.66      1.88 o 
  -7   3   2      315.81      331.35      3.97 o 
  -6   3   2      664.20      690.15      7.63 o 
  -5   3   2      844.04      954.72     12.81 o 
  -4   3   2     1599.48     1733.27     20.84 o 
  -3   3   2     3340.34     3542.98     38.32 o 
  -2   3   2     5565.01     5793.54     58.67 o 
  -1   3   2      541.22      553.53      6.69 o 
   0   3   2       73.11       68.54      1.30 o 
   1   3   2      568.04      577.01      6.42 o 
   2   3   2     5514.11     5733.34     75.62 o 
   3   3   2     3241.75     3446.12     33.40 o 
   4   3   2     1611.18     1711.55     18.09 o 
   5   3   2      825.00      945.63     10.54 o 
   6   3   2      645.06      656.69      8.41 o 
   7   3   2      310.93      316.03      6.08 o 
   8   3   2       84.28      101.06      3.29 o 
   9   3   2      458.88      471.50      7.38 o 
  10   3   2      184.31      191.40      5.83 o 
  11   3   2      314.98      317.97      7.98 o 
  12   3   2      207.22      209.82      6.62 o 
  13   3   2       13.58       18.39      3.15 o 
  14   3   2       13.06       16.73      4.25 o 
  15   3   2       60.17       55.73      4.54 o 
  16   3   2       60.82       54.57     13.04 o 
  17   3   2       14.09        6.63      7.53 o 
  18   3   2        8.24        6.70      6.86 o 
 -18   4   2       27.81       22.64      5.18 o 
 -17   4   2        6.87        9.89      7.53 o 
 -16   4   2       31.97       39.73      8.69 o 
 -15   4   2       21.11       19.32      6.37 o 
 -14   4   2      276.26      284.22     11.19 o 
 -13   4   2      163.80      164.64      8.03 o 
 -12   4   2      102.16      103.44      4.94 o 
 -11   4   2      206.86      211.67      8.59 o 
 -10   4   2      108.28       94.81      3.43 o 
  -9   4   2      515.58      512.31      7.96 o 
  -8   4   2      138.74      144.74      3.62 o 
  -7   4   2      164.88      154.33      2.69 o 
  -6   4   2      118.25      119.59      2.62 o 
  -5   4   2     3607.02     3783.88     48.48 o 
  -4   4   2     4095.27     4386.24     44.05 o 
  -3   4   2      841.61      919.00      9.33 o 
  -2   4   2      548.53      559.20      5.49 o 
  -1   4   2     6070.06     6485.21     68.88 o 
   0   4   2     2027.50     1907.02     19.56 o 
   1   4   2     6012.06     6259.66     54.67 o 
   2   4   2      558.26      571.47      6.02 o 
   3   4   2      841.21      911.61      9.99 o 
   4   4   2     4064.81     4361.34     41.89 o 
   5   4   2     3606.08     3841.57     36.78 o 
   6   4   2      117.27      128.41      2.60 o 
   7   4   2      160.13      148.46      3.26 o 
   8   4   2      137.57      145.32      3.73 o 
   9   4   2      495.11      484.11      8.54 o 
  10   4   2      109.01       96.46      4.34 o 
  11   4   2      201.10      204.84     10.07 o 
  12   4   2      104.97      106.26      4.85 o 
  13   4   2      162.31      164.16      6.23 o 
  14   4   2      280.43      311.15      8.75 o 
  15   4   2       20.68       17.01      4.18 o 
  16   4   2       31.84       32.40      4.03 o 
  17   4   2        7.29       11.80      4.57 o 
  18   4   2       28.81       26.03      5.25 o 
 -18   5   2       13.97       15.01      4.83 o 
 -17   5   2       14.61       19.50      5.31 o 
 -16   5   2        1.30        0.06      3.93 o 
 -15   5   2       11.31        9.71      4.21 o 
 -14   5   2       98.60       89.21      7.12 o 
 -13   5   2       26.47       29.23      4.64 o 
 -12   5   2       59.40       57.94      4.11 o 
 -11   5   2      171.35      167.15      5.19 o 
 -10   5   2      492.42      493.27     10.34 o 
  -9   5   2      173.51      182.69      4.56 o 
  -8   5   2      665.56      659.88     10.60 o 
  -7   5   2      633.66      599.10      9.50 o 
  -6   5   2      564.95      604.04      8.27 o 
  -5   5   2      209.96      188.57      2.89 o 
  -4   5   2     2589.82     2628.00     23.72 o 
  -3   5   2      310.45      302.13      3.66 o 
  -2   5   2     1148.15     1246.98     10.62 o 
  -1   5   2      650.85      659.19      6.74 o 
   0   5   2      950.25      992.55     11.04 o 
   1   5   2      665.05      659.70      6.13 o 
   2   5   2     1154.54     1258.03     11.78 o 
   3   5   2      332.27      331.56      3.76 o 
   4   5   2     2526.78     2586.68     29.24 o 
   5   5   2      191.32      168.89      2.76 o 
   6   5   2      564.45      612.69      7.31 o 
   7   5   2      634.56      614.06      8.75 o 
   8   5   2      664.16      650.45     11.99 o 
   9   5   2      166.33      180.25      6.09 o 
  10   5   2      491.40      500.16      9.91 o 
  11   5   2      164.65      159.74      6.42 o 
  12   5   2       56.51       61.91      5.44 o 
  13   5   2       25.22       17.90      3.13 o 
  14   5   2      101.27      105.88      5.60 o 
  15   5   2        9.73       11.22      3.20 o 
  16   5   2        1.34        2.37      2.95 o 
  17   5   2       15.61       23.10      4.98 o 
  18   5   2       14.40       20.86      5.19 o 
 -18   6   2       11.39        6.04      6.66 o 
 -17   6   2       42.40       45.55      6.05 o 
 -16   6   2       17.81       19.48      4.85 o 
 -15   6   2        5.42        4.79      3.79 o 
 -14   6   2      113.40      124.80      8.28 o 
 -13   6   2      403.82      427.48     13.70 o 
 -12   6   2      298.42      290.67     10.33 o 
 -11   6   2      129.68      129.66      6.12 o 
 -10   6   2       30.08       29.96      3.04 o 
  -9   6   2      324.22      299.70      7.03 o 
  -8   6   2      702.94      655.35     10.78 o 
  -7   6   2      183.39      182.71      3.54 o 
  -6   6   2      648.37      643.96      8.02 o 
  -5   6   2      429.52      436.06      5.40 o 
  -4   6   2     1288.32     1313.04     13.28 o 
  -3   6   2      177.38      213.79      2.80 o 
  -2   6   2      213.45      245.69      2.96 o 
  -1   6   2       28.97       19.63      0.82 o 
   0   6   2     3352.29     3685.16     31.96 o 
   1   6   2       35.17       26.48      0.81 o 
   2   6   2      224.89      260.23      2.94 o 
   3   6   2      164.79      198.49      2.70 o 
   4   6   2     1315.93     1339.18     13.36 o 
   5   6   2      431.10      426.94      5.43 o 
   6   6   2      638.69      641.02      8.54 o 
   7   6   2      195.39      188.45      3.37 o 
   8   6   2      707.47      655.08     10.68 o 
   9   6   2      320.66      296.07      6.92 o 
  10   6   2       34.51       34.80      4.32 o 
  11   6   2      130.45      128.31      6.34 o 
  12   6   2      310.55      296.23      9.92 o 
  13   6   2      404.17      421.67     10.62 o 
  14   6   2      114.87      125.89      6.07 o 
  15   6   2        6.33       10.64      3.18 o 
  16   6   2       18.14       19.94      4.71 o 
  17   6   2       42.88       42.86      6.08 o 
  18   6   2       11.71        9.57      4.62 o 
 -17   7   2        8.39        4.02      4.23 o 
 -16   7   2       45.55       41.87      5.91 o 
 -15   7   2        4.19        3.47      5.89 o 
 -14   7   2       21.66       14.48      4.37 o 
 -13   7   2       70.45       65.86      8.11 o 
 -12   7   2      123.88      129.39     10.24 o 
 -11   7   2      154.76      152.04      5.47 o 
 -10   7   2       57.17       51.97      3.51 o 
  -9   7   2       15.42       12.96      2.17 o 
  -8   7   2      135.43      123.15      3.90 o 
  -7   7   2       53.61       57.85      3.46 o 
  -6   7   2      796.42      759.90      9.48 o 
  -5   7   2      407.74      441.27      5.97 o 
  -4   7   2       15.90       22.32      0.91 o 
  -3   7   2       90.20      100.41      1.95 o 
  -2   7   2     1213.09     1211.22     12.53 o 
  -1   7   2      387.90      432.66      4.65 o 
   0   7   2       12.23       23.58      0.96 o 
   1   7   2      375.90      412.62      4.39 o 
   2   7   2     1214.97     1224.04     11.20 o 
   3   7   2      102.25      110.40      1.90 o 
   4   7   2       16.50       22.35      1.31 o 
   5   7   2      409.29      448.02      7.12 o 
   6   7   2      820.68      779.95     10.88 o 
   7   7   2       53.73       51.54      2.63 o 
   8   7   2      138.94      125.04      6.26 o 
   9   7   2       15.78       14.10      2.11 o 
  10   7   2       54.41       51.52      4.11 o 
  11   7   2      164.05      166.76      5.53 o 
  12   7   2      119.03      133.98      6.69 o 
  13   7   2       71.00       68.44      4.70 o 
  14   7   2       21.65       15.60      3.28 o 
  15   7   2        4.95       -1.80      4.48 o 
  16   7   2       45.92       35.10      5.60 o 
  17   7   2        8.31        4.50      6.76 o 
 -17   8   2       15.61       11.07      4.67 o 
 -16   8   2       27.90       28.57      5.25 o 
 -15   8   2       32.18       35.20      5.52 o 
 -14   8   2        1.99        3.58      5.31 o 
 -13   8   2       36.49       39.20      6.95 o 
 -12   8   2      156.41      159.18      7.09 o 
 -11   8   2      184.58      175.73      7.15 o 
 -10   8   2      161.57      166.28      5.55 o 
  -9   8   2      266.38      258.96      7.55 o 
  -8   8   2      315.51      293.39      7.21 o 
  -7   8   2      421.34      421.77      7.85 o 
  -6   8   2      146.31      142.21      3.36 o 
  -5   8   2      508.01      490.49      6.11 o 
  -4   8   2      268.56      255.71      3.84 o 
  -3   8   2      127.28      118.37      2.21 o 
  -2   8   2      441.45      480.28      5.66 o 
  -1   8   2      125.04      108.48      2.22 o 
   0   8   2      140.28      131.92      2.09 o 
   1   8   2      125.25      109.68      1.88 o 
   2   8   2      445.03      477.90      5.70 o 
   3   8   2      129.15      118.40      2.15 o 
   4   8   2      281.06      266.98      3.49 o 
   5   8   2      482.70      469.89      6.58 o 
   6   8   2      150.52      142.01      3.56 o 
   7   8   2      417.29      415.09      7.83 o 
   8   8   2      323.25      311.22      7.17 o 
   9   8   2      274.59      279.68      9.16 o 
  10   8   2      155.19      154.68      5.49 o 
  11   8   2      196.31      181.13      7.10 o 
  12   8   2      153.43      157.96      7.36 o 
  13   8   2       41.21       40.34      4.10 o 
  14   8   2        2.46        3.26      3.60 o 
  15   8   2       32.94       30.50      4.14 o 
  16   8   2       27.67       29.87      5.99 o 
  17   8   2       14.52       17.89      4.87 o 
 -17   9   2       33.37       28.11      5.44 o 
 -16   9   2        2.97       -0.15      4.07 o 
 -15   9   2        0.62        0.78      5.21 o 
 -14   9   2        8.12       10.74      4.29 o 
 -13   9   2       85.34       93.28      9.85 o 
 -12   9   2       81.96       90.66      6.02 o 
 -11   9   2      104.10      115.90      6.34 o 
 -10   9   2      127.57      130.50      6.20 o 
  -9   9   2       56.97       64.47      4.76 o 
  -8   9   2      322.93      311.86      7.66 o 
  -7   9   2        1.47        1.93      1.78 o 
  -6   9   2      396.35      384.13      6.29 o 
  -5   9   2      144.69      140.41      7.07 o 
  -4   9   2      474.84      486.56      6.77 o 
  -3   9   2      287.98      302.35      4.37 o 
  -2   9   2       75.94       74.84      2.14 o 
  -1   9   2      123.99      123.10      2.56 o 
   0   9   2      208.08      230.58      3.86 o 
   1   9   2      123.38      125.77      2.24 o 
   2   9   2       76.22       73.22      1.90 o 
   3   9   2      292.86      307.48      4.17 o 
   4   9   2      481.20      481.82      6.76 o 
   5   9   2      145.11      134.28      3.05 o 
   6   9   2      388.35      377.67      7.26 o 
   7   9   2        0.90        1.61      1.52 o 
   8   9   2      334.85      320.16      7.58 o 
   9   9   2       57.39       56.20      3.68 o 
  10   9   2      125.97      124.60      5.04 o 
  11   9   2      108.01      111.22      5.02 o 
  12   9   2       78.90       67.56      6.86 o 
  13   9   2       87.52       91.92      8.59 o 
  14   9   2        6.29        4.51      3.12 o 
  15   9   2        0.90       -1.44      3.71 o 
  16   9   2        3.15        4.13      4.44 o 
  17   9   2       34.66       53.09      6.28 o 
 -16  10   2        3.97        8.02      4.44 o 
 -15  10   2       22.09       19.73      8.01 o 
 -14  10   2        2.75        7.53      5.41 o 
 -13  10   2       89.72       96.76     10.04 o 
 -12  10   2        4.51        2.68      3.11 o 
 -11  10   2      148.54      152.55      7.28 o 
 -10  10   2       72.11       65.98      6.76 o 
  -9  10   2       40.70       39.36      4.16 o 
  -8  10   2      192.52      210.74      7.77 o 
  -7  10   2      103.84       97.18      5.53 o 
  -6  10   2      152.45      136.67      6.08 o 
  -5  10   2      351.62      343.82      6.65 o 
  -4  10   2      257.64      262.62      4.84 o 
  -3  10   2      218.92      227.27      4.13 o 
  -2  10   2        7.23        8.60      1.30 o 
  -1  10   2     1266.07     1299.98     17.06 o 
   0  10   2      453.06      462.36      8.14 o 
   1  10   2     1253.02     1260.37     15.33 o 
   2  10   2        7.56        7.47      1.26 o 
   3  10   2      225.31      241.06      4.59 o 
   4  10   2      243.72      251.49      4.47 o 
   5  10   2      346.54      338.56      5.85 o 
   6  10   2      156.44      147.91      4.24 o 
   7  10   2       98.46      102.24      4.35 o 
   8  10   2      192.18      191.42      6.01 o 
   9  10   2       36.24       33.18      3.23 o 
  10  10   2       74.47       63.89      4.11 o 
  11  10   2      152.93      164.40      6.01 o 
  12  10   2        4.64        4.47      2.63 o 
  13  10   2       92.60       94.71      9.37 o 
  14  10   2        3.36        1.12      6.57 o 
  15  10   2       22.54       33.05      5.42 o 
  16  10   2        3.79        8.34      4.83 o 
 -15  11   2       28.28       32.45      5.55 o 
 -14  11   2       14.24       17.96      6.18 o 
 -13  11   2       77.38       74.55      9.08 o 
 -12  11   2      124.09      124.05      7.50 o 
 -11  11   2       92.41       87.88      6.20 o 
 -10  11   2      128.89      124.66      6.81 o 
  -9  11   2       16.61       14.47      3.28 o 
  -8  11   2       17.03       12.28      3.77 o 
  -7  11   2      130.53      114.17      6.21 o 
  -6  11   2       12.58       11.97      3.00 o 
  -5  11   2      142.96      143.87      4.74 o 
  -4  11   2       69.65       73.79      3.62 o 
  -3  11   2      186.51      177.54      4.46 o 
  -2  11   2      346.72      371.03      7.11 o 
  -1  11   2      118.86      118.77      3.64 o 
   0  11   2       25.47       26.14      2.38 o 
   1  11   2      119.62      126.84      4.24 o 
   2  11   2      346.54      370.40      6.32 o 
   3  11   2      195.15      181.30      4.43 o 
   4  11   2       69.28       65.03      2.97 o 
   5  11   2      142.18      144.03      4.54 o 
   6  11   2       14.61       21.01      3.27 o 
   7  11   2      137.15      136.09      7.36 o 
   8  11   2       16.25       14.56      2.67 o 
   9  11   2       14.45       17.31      2.78 o 
  10  11   2      130.31      135.19      5.57 o 
  11  11   2       87.15       88.62      5.92 o 
  12  11   2      126.51      144.35      6.07 o 
  13  11   2       73.92       85.55      9.66 o 
  14  11   2       14.25        5.62      4.16 o 
  15  11   2       27.74       28.32      5.79 o 
  16  11   2       37.43       31.67      7.15 o 
 -15  12   2        3.82        4.01      4.29 o 
 -14  12   2        6.90        3.09      5.79 o 
 -13  12   2       18.01       20.08      6.57 o 
 -12  12   2       91.92      107.75     11.97 o 
 -11  12   2       46.59       53.66      5.44 o 
 -10  12   2      122.85      123.70      6.83 o 
  -9  12   2       71.24       78.51      5.80 o 
  -8  12   2        4.93        4.32      3.07 o 
  -7  12   2      314.47      309.35     10.03 o 
  -6  12   2       27.72       23.12      3.86 o 
  -5  12   2      155.84      151.57      5.55 o 
  -4  12   2       47.81       47.98      5.89 o 
  -3  12   2       75.58       85.39      6.08 o 
  -2  12   2      252.15      251.13      5.69 o 
  -1  12   2      193.40      190.53      5.53 o 
   0  12   2        1.36        0.90      1.71 o 
   1  12   2      197.19      201.01      6.24 o 
   2  12   2      257.79      257.10      6.65 o 
   3  12   2       75.35       83.60      3.99 o 
   4  12   2       50.27       50.07      3.07 o 
   5  12   2      157.79      152.58      6.40 o 
   6  12   2       23.59       27.91      3.07 o 
   7  12   2      320.25      308.52     12.27 o 
   8  12   2        4.18        5.49      2.45 o 
   9  12   2       69.99       77.52      6.16 o 
  10  12   2      128.22      138.03      5.72 o 
  11  12   2       47.31       51.58      4.35 o 
  12  12   2       95.62      108.72      6.89 o 
  13  12   2       17.51       20.28      6.57 o 
  14  12   2        6.79        5.62      4.92 o 
  15  12   2        3.46        5.73      4.29 o 
 -14  13   2       35.75       39.40      7.92 o 
 -13  13   2        0.76        0.19      3.86 o 
 -12  13   2        7.52        9.27      3.82 o 
 -11  13   2       23.45       23.03     10.72 o 
 -10  13   2      123.83      137.88      7.51 o 
  -9  13   2        7.88        5.79      4.92 o 
  -8  13   2      176.11      184.95     12.65 o 
  -7  13   2       35.06       32.77      4.23 o 
  -6  13   2       35.68       31.68      5.12 o 
  -5  13   2       31.47       39.08      3.85 o 
  -4  13   2      153.63      140.12      6.19 o 
  -3  13   2       34.86       31.52      4.44 o 
  -2  13   2       68.73       60.78      4.44 o 
  -1  13   2       76.06       82.91      4.01 o 
   0  13   2        1.51       -1.43      1.89 o 
   1  13   2       78.98       78.32      4.66 o 
   2  13   2       70.98       63.11      6.76 o 
   3  13   2       31.48       29.22      3.41 o 
   4  13   2      152.31      146.04      6.02 o 
   5  13   2       32.16       26.46      5.21 o 
   6  13   2       38.50       41.91      6.57 o 
   7  13   2       32.80       34.42      3.45 o 
   8  13   2      179.99      193.33      6.39 o 
   9  13   2        7.62       12.84      3.69 o 
  10  13   2      123.48      145.62      7.51 o 
  11  13   2       23.81       29.83      4.57 o 
  12  13   2        8.23        6.23      3.82 o 
  13  13   2        0.95       -3.09      5.02 o 
  14  13   2       36.93       47.57      5.93 o 
 -13  14   2       10.82       13.71      4.21 o 
 -12  14   2       11.10       11.16      4.01 o 
 -11  14   2       38.08       33.70      4.98 o 
 -10  14   2       23.62       19.49      4.37 o 
  -9  14   2      124.66      132.99      7.51 o 
  -8  14   2       18.20       21.29      4.15 o 
  -7  14   2       44.49       42.49      6.95 o 
  -6  14   2       28.30       15.26      5.60 o 
  -5  14   2       36.82       26.07      5.79 o 
  -4  14   2        5.79        3.35      2.93 o 
  -3  14   2       48.07       43.09      4.34 o 
  -2  14   2       33.39       32.54      3.89 o 
  -1  14   2       98.86      100.58      6.57 o 
   0  14   2      165.35      165.77      9.56 o 
   1  14   2       91.41       86.47      6.57 o 
   2  14   2       33.86       32.91      4.06 o 
   3  14   2       48.48       45.56      4.26 o 
   4  14   2        6.49        7.07      2.88 o 
   5  14   2       34.42       30.90      5.79 o 
   6  14   2       29.16       26.65      5.99 o 
   7  14   2       44.67       32.44      6.18 o 
   8  14   2       18.25       16.22      5.41 o 
   9  14   2      123.27      131.03      7.30 o 
  10  14   2       23.68       28.96      4.56 o 
  11  14   2       38.45       37.37      4.98 o 
  12  14   2       11.17       15.48      4.12 o 
 -12  15   2       24.15       30.55      9.46 o 
 -11  15   2       24.16       22.23      4.51 o 
 -10  15   2       12.46       17.77      6.18 o 
  -9  15   2      115.72      124.18     11.01 o 
  -8  15   2       27.81       26.65      6.76 o 
  -7  15   2      199.42      200.66     12.17 o 
  -6  15   2        6.76        8.50      5.21 o 
  -5  15   2       36.77       27.04      6.18 o 
  -4  15   2       35.14       41.46      4.40 o 
  -3  15   2      310.78      320.00     10.02 o 
  -2  15   2      108.27      107.55      6.13 o 
  -1  15   2       89.01      102.70      6.07 o 
   0  15   2      109.83      123.30      8.21 o 
   1  15   2       91.39       97.49      6.00 o 
   2  15   2      105.91      112.10      8.88 o 
   3  15   2      302.17      303.29     15.45 o 
   4  15   2       33.29       22.40      5.60 o 
   5  15   2       33.70       33.02      6.37 o 
   6  15   2        7.38        4.83      4.63 o 
   7  15   2      194.80      209.73     12.75 o 
   8  15   2       27.11       22.98      6.37 o 
   9  15   2      115.31      139.05     10.81 o 
  10  15   2       12.84       12.17      5.79 o 
  11  15   2       23.92       30.13      6.95 o 
  12  15   2       23.95       25.49      6.76 o 
 -11  16   2        8.59        8.88      5.79 o 
 -10  16   2       23.37       20.66      6.57 o 
  -9  16   2        6.08       10.04      5.79 o 
  -8  16   2       46.35       47.32      7.72 o 
  -7  16   2       65.95       65.66      8.50 o 
  -6  16   2       49.62       34.18      7.15 o 
  -5  16   2       48.20       51.56      7.53 o 
  -4  16   2       40.45       37.13      4.40 o 
  -3  16   2        4.78        4.63      3.28 o 
  -2  16   2       28.52       29.42      4.23 o 
  -1  16   2       82.75       92.23      6.08 o 
   0  16   2        9.06        6.90      3.34 o 
   1  16   2       78.45       81.62      5.94 o 
   2  16   2       27.91       29.00      4.35 o 
   3  16   2        3.97        4.07      3.19 o 
   4  16   2       41.27       45.00      7.34 o 
   5  16   2       45.79       40.17      7.34 o 
   6  16   2       46.15       58.13      8.11 o 
   7  16   2       64.92       88.84      9.46 o 
   8  16   2       45.78       59.87      8.30 o 
   9  16   2        5.71        6.95      5.41 o 
  10  16   2       21.85       17.38      6.37 o 
  11  16   2        8.78        7.34      5.79 o 
 -10  17   2       11.12       12.55      5.99 o 
  -9  17   2        6.34        7.15      5.60 o 
  -8  17   2       27.70       27.62      6.95 o 
  -7  17   2        1.04        5.79      5.60 o 
  -6  17   2      132.67      133.64     11.39 o 
  -5  17   2       18.31       20.66      5.99 o 
  -4  17   2       27.14       29.16      6.76 o 
  -3  17   2       66.37       72.67      5.79 o 
  -2  17   2       44.60       51.89     10.33 o 
  -1  17   2       60.04       62.68     11.01 o 
   0  17   2        3.33        8.37      3.54 o 
   1  17   2       56.02       44.54      4.97 o 
   2  17   2       43.87       43.84      5.21 o 
   3  17   2       65.01       64.70      8.11 o 
   4  17   2       28.41       31.48      6.76 o 
   5  17   2       19.09        9.66      5.79 o 
   6  17   2      133.18      124.37     11.39 o 
   7  17   2        0.76       -0.97      5.21 o 
   8  17   2       26.38       29.93      6.95 o 
   9  17   2        6.36       10.24      5.79 o 
  10  17   2       11.16       13.71      6.57 o 
  -9  18   2       10.07       11.97      6.37 o 
  -8  18   2       20.28       31.67      7.15 o 
  -7  18   2        6.03       12.36      6.18 o 
  -6  18   2        5.17        8.69      5.60 o 
  -5  18   2       17.24       25.11      6.57 o 
  -4  18   2       30.53       34.76      6.95 o 
  -3  18   2        0.34       -0.38      3.13 o 
  -2  18   2       10.48       12.71      5.02 o 
  -1  18   2       16.05       12.01      4.44 o 
   0  18   2      209.61      211.39      8.87 o 
   1  18   2       16.73       15.06      5.79 o 
   2  18   2        9.73       15.65      3.95 o 
   3  18   2        0.20       -0.77      4.63 o 
   4  18   2       30.17       23.56      6.76 o 
   5  18   2       18.70       21.63      6.57 o 
   6  18   2        4.63        6.37      5.41 o 
   7  18   2        5.99       -3.67      5.21 o 
   8  18   2       19.94       17.96      6.37 o 
   9  18   2        9.62       16.42      6.37 o 
  -7  19   2        3.01       -0.39      5.41 o 
  -6  19   2       26.23       36.69      7.34 o 
  -5  19   2       29.05       25.30      6.95 o 
  -4  19   2       17.70       19.89      6.37 o 
  -3  19   2       24.98       37.47      7.34 o 
  -2  19   2       46.49       44.89      5.26 o 
  -1  19   2       11.19       11.78      3.96 o 
   0  19   2       14.33       18.97      6.47 o 
   1  19   2       11.09       10.70      3.89 o 
   2  19   2       47.88       53.30      8.30 o 
   3  19   2       25.34       31.87      7.15 o 
   4  19   2       18.43       15.26      6.37 o 
   5  19   2       30.99       28.58      7.15 o 
   7  19   2        3.38        5.60      5.60 o 
  -4  20   2       13.82       15.84      6.18 o 
  -3  20   2       15.79       18.93      6.57 o 
  -2  20   2        4.45        7.15      5.60 o 
  -1  20   2       43.29       49.59      5.32 o 
   0  20   2        8.84       10.69      4.16 o 
   1  20   2       43.92       52.49      8.21 o 
   2  20   2        4.63        0.97      5.41 o 
   3  20   2       16.47       26.84      6.76 o 
   4  20   2       13.75        7.15      5.79 o 
   1   0   3     5206.56     5377.75     61.81 o 
   2   0   3      224.32      243.80      3.93 o 
   3   0   3     1793.11     1966.94     22.12 o 
   4   0   3      462.86      406.54      8.19 o 
   5   0   3     4313.88     4646.17     50.64 o 
   6   0   3       43.47       36.72      1.17 o 
   7   0   3       78.63       89.02      1.84 o 
   8   0   3     1281.49     1279.33     13.24 o 
   9   0   3       63.70       56.18      1.81 o 
  10   0   3      158.14      149.98      3.71 o 
  11   0   3        6.78        7.48      2.04 o 
  12   0   3       35.61       38.94      3.24 o 
  13   0   3        0.87        1.14      2.18 o 
  14   0   3        5.68        2.38      6.76 o 
  15   0   3        0.35       -0.50      3.48 o 
  16   0   3       20.09       18.44      5.21 o 
  17   0   3       12.99       13.71      4.71 o 
  18   0   3        7.03       10.22      4.57 o 
 -18   1   3       16.47       11.90      4.83 o 
 -17   1   3        1.83       -0.42      4.03 o 
 -16   1   3       17.91       17.45      6.76 o 
 -15   1   3       10.57       14.10      4.37 o 
 -14   1   3       39.83       31.93      4.83 o 
 -13   1   3      109.01      106.47     13.52 o 
 -12   1   3       42.81       42.71      3.27 o 
 -11   1   3      150.26      145.10      5.05 o 
 -10   1   3        0.92        2.37      1.34 o 
  -9   1   3        4.45        8.04      1.00 o 
  -8   1   3      432.10      431.62      5.20 o 
  -7   1   3      712.17      687.75      7.95 o 
  -6   1   3      313.49      316.24      4.38 o 
  -5   1   3     2053.12     2144.54     20.82 o 
  -4   1   3     3979.95     4350.08     38.51 o 
  -3   1   3     1043.93     1133.45     11.99 o 
  -2   1   3      736.22      793.64     11.56 o 
  -1   1   3     3372.86     3432.67     42.78 o 
   0   1   3      103.01       93.66      3.94 o 
   1   1   3     3284.83     3371.45     56.04 o 
   2   1   3      740.40      788.25     11.44 o 
   3   1   3     1032.72     1087.42     15.67 o 
   4   1   3     3930.95     4214.66     47.33 o 
   5   1   3     2064.24     2142.07     24.09 o 
   6   1   3      314.17      322.14      3.84 o 
   7   1   3      676.10      666.64      6.78 o 
   8   1   3      412.43      403.46      5.11 o 
   9   1   3        7.73        8.42      1.50 o 
  10   1   3        1.15       -1.41      1.41 o 
  11   1   3      155.03      148.55      5.47 o 
  12   1   3       42.63       46.02      3.50 o 
  13   1   3      107.56      101.11      7.03 o 
  14   1   3       38.22       43.96      3.86 o 
  15   1   3        9.60        3.96      3.69 o 
  16   1   3       18.31       15.59      4.57 o 
  17   1   3        1.86       -0.60      4.54 o 
  18   1   3       16.73       20.88     12.26 o 
 -18   2   3       17.37        9.39      8.69 o 
 -17   2   3       24.40       26.54      5.60 o 
 -16   2   3       56.36       65.83      6.69 o 
 -15   2   3        7.07        4.83      3.96 o 
 -14   2   3       37.78       35.45      4.85 o 
 -13   2   3       18.69       17.42      3.96 o 
 -12   2   3       38.42       40.97      5.21 o 
 -11   2   3      277.60      277.99      5.90 o 
 -10   2   3      149.86      139.49      3.58 o 
  -9   2   3       71.59       71.56      2.50 o 
  -8   2   3       18.80       17.90      1.05 o 
  -7   2   3     1336.82     1298.45     13.14 o 
  -6   2   3      254.76      265.30      3.41 o 
  -5   2   3       65.51       65.71      1.53 o 
  -4   2   3      201.41      217.99      2.70 o 
  -3   2   3     1690.60     1760.85     20.37 o 
  -2   2   3      283.06      256.13      3.86 o 
  -1   2   3     2891.18     2985.75     42.08 o 
   0   2   3       12.96       11.30      0.46 o 
   1   2   3     2884.28     3046.12     47.65 o 
   2   2   3      310.28      286.57      3.95 o 
   3   2   3     1749.91     1839.45     23.35 o 
   4   2   3      219.63      233.16      3.27 o 
   5   2   3       68.95       65.82      1.34 o 
   6   2   3      245.23      257.90      3.49 o 
   7   2   3     1320.83     1275.13     13.08 o 
   8   2   3       20.59       18.69      1.08 o 
   9   2   3       71.59       66.38      2.77 o 
  10   2   3      154.49      145.13      4.93 o 
  11   2   3      271.47      274.60      7.29 o 
  12   2   3       36.38       31.44      3.17 o 
  13   2   3       19.42       17.40      2.95 o 
  14   2   3       40.75       40.91      5.38 o 
  15   2   3        6.17        3.10      2.66 o 
  16   2   3       56.77       56.41      6.28 o 
  17   2   3       24.19       17.74      4.98 o 
  18   2   3       17.53        8.94      4.40 o 
 -18   3   3        7.67        8.95      4.44 o 
 -17   3   3       67.19       70.60      7.10 o 
 -16   3   3        5.56        9.41      4.30 o 
 -15   3   3       55.76       49.67      9.56 o 
 -14   3   3       65.35       67.38      6.35 o 
 -13   3   3       85.17       78.69      9.08 o 
 -12   3   3      227.45      230.59      9.37 o 
 -11   3   3       92.84       92.88      5.28 o 
 -10   3   3      200.02      194.97      4.79 o 
  -9   3   3      755.37      729.30      8.61 o 
  -8   3   3      342.54      327.92      4.12 o 
  -7   3   3      641.68      642.36      7.09 o 
  -6   3   3      608.69      604.09      6.99 o 
  -5   3   3      221.83      203.06      2.75 o 
  -4   3   3      102.00      125.45      1.93 o 
  -3   3   3     1375.13     1419.30     17.94 o 
  -2   3   3      373.00      350.36      4.35 o 
  -1   3   3     1874.96     1920.54     21.71 o 
   0   3   3      481.23      542.96      5.30 o 
   1   3   3     1921.16     1976.08     22.30 o 
   2   3   3      353.09      348.16      4.53 o 
   3   3   3     1357.44     1433.19     14.92 o 
   4   3   3      110.91      136.59      2.00 o 
   5   3   3      234.24      217.81      3.31 o 
   6   3   3      589.27      587.33      7.60 o 
   7   3   3      621.48      621.01      8.86 o 
   8   3   3      328.34      306.56      5.30 o 
   9   3   3      754.45      709.40     10.27 o 
  10   3   3      212.42      209.27      6.95 o 
  11   3   3       96.89       96.35      4.46 o 
  12   3   3      227.04      218.45      7.87 o 
  13   3   3       91.67       88.33      4.90 o 
  14   3   3       64.76       64.20      5.98 o 
  15   3   3       56.61       61.69      4.67 o 
  16   3   3        5.13        5.13      3.06 o 
  17   3   3       69.68       71.95      6.95 o 
  18   3   3        7.50        6.35      4.44 o 
 -18   4   3        8.35        6.13      4.34 o 
 -17   4   3       60.16       58.62      6.55 o 
 -16   4   3       23.36       27.85      5.18 o 
 -15   4   3       13.52       14.77      4.51 o 
 -14   4   3      148.95      145.01      8.24 o 
 -13   4   3       33.72       35.39      4.83 o 
 -12   4   3       65.96       63.86      5.52 o 
 -11   4   3       34.10       26.30      3.34 o 
 -10   4   3      121.37      120.10      3.81 o 
  -9   4   3      344.63      369.53      7.46 o 
  -8   4   3      213.87      202.65      3.26 o 
  -7   4   3      261.75      277.48      5.16 o 
  -6   4   3       33.59       38.06      1.86 o 
  -5   4   3      507.96      514.27      6.04 o 
  -4   4   3      641.82      626.40      6.99 o 
  -3   4   3      803.27      821.17      8.26 o 
  -2   4   3      787.77      814.59      8.22 o 
  -1   4   3      423.28      413.96      4.57 o 
   0   4   3      214.57      226.04      2.58 o 
   1   4   3      445.67      429.21      4.31 o 
   2   4   3      796.21      830.27      7.89 o 
   3   4   3      777.77      803.86      9.52 o 
   4   4   3      623.97      616.76      7.23 o 
   5   4   3      503.07      520.94      5.86 o 
   6   4   3       37.87       42.60      2.14 o 
   7   4   3      249.04      259.34      5.24 o 
   8   4   3      216.07      202.78      4.03 o 
   9   4   3      339.00      357.74      8.45 o 
  10   4   3      125.82      125.76      4.76 o 
  11   4   3       34.46       33.60      4.46 o 
  12   4   3       69.82       70.62      5.70 o 
  13   4   3       37.73       35.57      3.55 o 
  14   4   3      147.13      149.72      6.21 o 
  15   4   3       14.07       23.72      5.31 o 
  16   4   3       22.95       26.18      3.79 o 
  17   4   3       56.39       56.22      6.41 o 
  18   4   3        8.83        4.70      4.16 o 
 -18   5   3       33.71       39.31      6.37 o 
 -17   5   3        5.49        6.26      4.30 o 
 -16   5   3        0.76        5.25      4.63 o 
 -15   5   3       23.54       28.70     12.75 o 
 -14   5   3       80.65       86.04      7.07 o 
 -13   5   3      102.79       98.00     11.20 o 
 -12   5   3       68.32       57.36      7.53 o 
 -11   5   3      156.35      153.89      6.22 o 
 -10   5   3      165.94      164.08      4.55 o 
  -9   5   3      784.73      766.61     11.33 o 
  -8   5   3      241.78      217.57      5.00 o 
  -7   5   3      113.61      120.96      2.79 o 
  -6   5   3      398.31      406.93      4.91 o 
  -5   5   3      782.87      786.11      8.65 o 
  -4   5   3      822.67      813.68      7.70 o 
  -3   5   3       12.76       17.92      0.73 o 
  -2   5   3      407.60      423.32      4.48 o 
  -1   5   3      672.32      678.76      8.13 o 
   0   5   3      748.23      766.90      6.78 o 
   1   5   3      683.30      699.17      6.86 o 
   2   5   3      415.99      428.65      4.50 o 
   3   5   3       12.36       17.94      0.81 o 
   4   5   3      785.82      782.51      9.78 o 
   5   5   3      781.93      807.16      9.68 o 
   6   5   3      385.48      404.64      5.27 o 
   7   5   3      111.20      119.41      2.61 o 
   8   5   3      248.02      226.74      4.35 o 
   9   5   3      809.98      795.94     13.80 o 
  10   5   3      169.76      165.70      4.97 o 
  11   5   3      153.48      141.60      5.43 o 
  12   5   3       72.60       72.29      4.53 o 
  13   5   3      110.47      107.33      7.50 o 
  14   5   3       85.34       91.06      5.40 o 
  15   5   3       24.41       26.65      4.46 o 
  16   5   3        0.96       -0.61      2.80 o 
  17   5   3        5.35        6.42      6.95 o 
  18   5   3       32.63       38.05      5.94 o 
 -18   6   3       45.90       41.77      6.07 o 
 -17   6   3        2.25        1.29      4.15 o 
 -16   6   3      145.76      154.91     17.96 o 
 -15   6   3       92.82       81.29      7.09 o 
 -14   6   3       64.63       62.77      6.19 o 
 -13   6   3       13.51       13.02      5.12 o 
 -12   6   3      126.31      137.31     10.24 o 
 -11   6   3      285.93      296.19      9.04 o 
 -10   6   3      120.27      130.46      4.80 o 
  -9   6   3      106.34      105.22      4.16 o 
  -8   6   3       67.40       54.77      2.71 o 
  -7   6   3     1575.82     1585.84     20.11 o 
  -6   6   3      524.57      538.47      6.94 o 
  -5   6   3      137.76      132.43      2.53 o 
  -4   6   3      121.45      126.72      2.97 o 
  -3   6   3     1839.54     1897.09     18.68 o 
  -2   6   3     1112.25     1081.39     10.46 o 
  -1   6   3     1771.29     1811.20     17.09 o 
   0   6   3     1611.37     1683.34     15.04 o 
   1   6   3     1794.05     1820.04     16.09 o 
   2   6   3     1084.81     1083.46      9.94 o 
   3   6   3     1809.19     1863.31     17.72 o 
   4   6   3      116.70      122.28      2.07 o 
   5   6   3      130.33      124.72      2.75 o 
   6   6   3      520.64      526.92      7.32 o 
   7   6   3     1566.85     1565.13     18.36 o 
   8   6   3       66.32       51.92      2.38 o 
   9   6   3      115.83      109.23      4.12 o 
  10   6   3      121.87      136.78      7.70 o 
  11   6   3      291.20      274.02      9.21 o 
  12   6   3      126.88      137.19      5.88 o 
  13   6   3       13.41        6.35      3.32 o 
  14   6   3       67.40       63.73      4.75 o 
  15   6   3       88.12       91.69      8.55 o 
  16   6   3      143.92      157.22      6.99 o 
  17   6   3        2.02        1.56      4.09 o 
  18   6   3       44.62       46.69      6.08 o 
 -17   7   3       31.10       31.59      5.53 o 
 -16   7   3        2.14        4.25      4.83 o 
 -15   7   3       35.06       38.62     10.04 o 
 -14   7   3       13.37       10.22      4.23 o 
 -13   7   3      200.96      188.30     11.97 o 
 -12   7   3       63.46       66.24      8.11 o 
 -11   7   3      223.67      224.55      9.17 o 
 -10   7   3      347.94      327.29     18.15 o 
  -9   7   3       73.65       78.80      4.73 o 
  -8   7   3      359.66      369.36      7.15 o 
  -7   7   3      101.34       96.04      3.37 o 
  -6   7   3     1100.37     1070.50     12.75 o 
  -5   7   3      818.44      798.76     10.85 o 
  -4   7   3       84.20       82.42      1.68 o 
  -3   7   3      485.36      499.59      6.23 o 
  -2   7   3      384.61      403.32      4.46 o 
  -1   7   3     1080.05     1119.74     10.93 o 
   0   7   3      296.10      335.25      3.70 o 
   1   7   3     1080.92     1135.48     10.39 o 
   2   7   3      385.30      405.18      4.57 o 
   3   7   3      486.74      503.65      5.48 o 
   4   7   3       83.76       81.09      1.71 o 
   5   7   3      833.79      807.14      9.47 o 
   6   7   3     1103.71     1069.68     14.38 o 
   7   7   3      102.89       97.80      4.41 o 
   8   7   3      352.32      358.14      7.13 o 
   9   7   3       70.09       79.62      3.81 o 
  10   7   3      347.68      332.59     13.39 o 
  11   7   3      222.97      232.55      6.84 o 
  12   7   3       64.67       63.18      4.77 o 
  13   7   3      200.78      195.64      7.07 o 
  14   7   3       13.46       13.24      3.24 o 
  15   7   3       35.59       32.65      4.11 o 
  16   7   3        1.99        5.39      3.19 o 
  17   7   3       32.61       42.88      5.85 o 
 -17   8   3       46.89       39.46      5.91 o 
 -16   8   3       14.66       21.08      5.00 o 
 -15   8   3      238.20      247.49     10.98 o 
 -14   8   3       28.73       29.46      5.12 o 
 -13   8   3       25.14       31.09      6.76 o 
 -12   8   3      136.33      147.07      7.04 o 
 -11   8   3      624.63      622.37     15.46 o 
 -10   8   3      188.09      184.76      7.82 o 
  -9   8   3      320.26      320.81      9.81 o 
  -8   8   3      312.60      299.42      8.94 o 
  -7   8   3      135.80      131.95      5.34 o 
  -6   8   3      576.00      579.26      9.51 o 
  -5   8   3      218.92      203.19      3.54 o 
  -4   8   3      168.03      157.75      3.05 o 
  -3   8   3     1882.94     1889.78     19.01 o 
  -2   8   3      834.79      886.69      8.89 o 
  -1   8   3      120.94      116.14      2.42 o 
   0   8   3      137.13      131.41      2.00 o 
   1   8   3      126.57      123.81      2.28 o 
   2   8   3      838.06      882.50      9.54 o 
   3   8   3     1877.93     1875.28     17.83 o 
   4   8   3      166.23      154.70      2.68 o 
   5   8   3      216.18      192.61      3.54 o 
   6   8   3      579.76      583.89      8.86 o 
   7   8   3      127.80      117.11      3.72 o 
   8   8   3      313.42      303.75      6.39 o 
   9   8   3      328.93      352.72      8.02 o 
  10   8   3      189.55      202.41      9.52 o 
  11   8   3      618.35      616.87     14.06 o 
  12   8   3      139.83      156.75     11.68 o 
  13   8   3       25.79       27.22      4.24 o 
  14   8   3       28.93       35.89      3.96 o 
  15   8   3      234.04      252.16      8.59 o 
  16   8   3       14.37        6.35      7.82 o 
  17   8   3       47.84       45.97      6.01 o 
 -17   9   3       20.40       10.81      6.57 o 
 -16   9   3       16.26       22.34      5.05 o 
 -15   9   3        4.72        4.64      4.15 o 
 -14   9   3       95.97       99.27     10.43 o 
 -13   9   3       57.13       45.58      7.34 o 
 -12   9   3       90.10       95.45      6.16 o 
 -11   9   3       39.76       38.29      5.02 o 
 -10   9   3       18.27       25.09      3.71 o 
  -9   9   3      239.32      242.35     15.35 o 
  -8   9   3      210.92      217.42      7.71 o 
  -7   9   3      200.46      207.51      7.30 o 
  -6   9   3      149.73      135.12      3.83 o 
  -5   9   3      447.83      445.86      6.42 o 
  -4   9   3      310.00      296.50      4.76 o 
  -3   9   3       60.88       68.37      2.39 o 
  -2   9   3       24.72       30.39      1.33 o 
  -1   9   3      173.73      149.59      3.02 o 
   0   9   3      658.66      669.31      8.40 o 
   1   9   3      178.42      153.43      2.68 o 
   2   9   3       27.77       30.19      1.57 o 
   3   9   3       61.33       67.27      1.88 o 
   4   9   3      326.81      307.12      4.85 o 
   5   9   3      447.48      441.54      6.37 o 
   6   9   3      151.54      140.37      4.04 o 
   7   9   3      201.48      200.14      7.05 o 
   8   9   3      209.82      211.70      6.29 o 
   9   9   3      235.58      229.81      6.53 o 
  10   9   3       18.36       17.80      2.90 o 
  11   9   3       39.42       36.04      3.33 o 
  12   9   3       87.14       84.97      6.08 o 
  13   9   3       55.06       60.26      4.79 o 
  14   9   3       95.48      107.38      6.11 o 
  15   9   3        4.44        5.40      3.27 o 
  16   9   3       15.81       20.71      6.57 o 
  17   9   3       19.82       21.82      6.76 o 
 -16  10   3        6.46        4.10      4.26 o 
 -15  10   3        0.22       -0.89      3.93 o 
 -14  10   3       94.76       84.40     10.04 o 
 -13  10   3       86.02       77.44      9.27 o 
 -12  10   3        5.41        2.62      8.01 o 
 -11  10   3       17.23       11.06      3.46 o 
 -10  10   3      313.28      310.13     10.35 o 
  -9  10   3      360.07      325.91     10.35 o 
  -8  10   3       52.60       60.87      5.02 o 
  -7  10   3      250.53      241.01     10.91 o 
  -6  10   3       16.48       17.57      2.15 o 
  -5  10   3      451.08      435.89      8.00 o 
  -4  10   3      276.40      263.35      4.54 o 
  -3  10   3      329.04      333.34      5.11 o 
  -2  10   3        7.06        3.42      1.16 o 
  -1  10   3     1327.69     1291.69     17.07 o 
   0  10   3      137.00      143.34      3.26 o 
   1  10   3     1322.51     1266.55     15.37 o 
   2  10   3        8.49        7.81      1.17 o 
   3  10   3      304.59      285.28      6.08 o 
   4  10   3      281.83      258.85      4.54 o 
   5  10   3      449.23      451.03      7.09 o 
   6  10   3       16.49       15.52      2.02 o 
   7  10   3      237.55      230.85      6.35 o 
   8  10   3       51.79       53.20      3.60 o 
   9  10   3      366.28      356.11      8.47 o 
  10  10   3      313.60      321.69      8.28 o 
  11  10   3       20.43       21.14      3.06 o 
  12  10   3        6.72        8.84      3.54 o 
  13  10   3       87.19       87.56     15.35 o 
  14  10   3       93.11       97.83      5.95 o 
  15  10   3        0.07       -3.55      3.55 o 
  16  10   3        6.36        3.15      7.92 o 
 -15  11   3       32.68       33.59      5.67 o 
 -14  11   3       26.01       30.13      7.34 o 
 -13  11   3        3.73        1.54      5.21 o 
 -12  11   3       25.03       23.62      6.57 o 
 -11  11   3        9.78       10.22      4.35 o 
 -10  11   3        5.54        9.17      4.35 o 
  -9  11   3        8.10        6.75      3.05 o 
  -8  11   3      129.64      117.23      6.28 o 
  -7  11   3      134.54      126.61      6.34 o 
  -6  11   3      249.24      258.45      9.46 o 
  -5  11   3       39.89       38.10      2.97 o 
  -4  11   3      123.86      125.39      3.94 o 
  -3  11   3      836.14      805.08     12.78 o 
  -2  11   3      184.19      166.51      4.35 o 
  -1  11   3      332.57      336.16      5.93 o 
   0  11   3      318.59      316.15      7.31 o 
   1  11   3      326.55      325.88      6.77 o 
   2  11   3      188.12      174.59      3.99 o 
   3  11   3      832.18      789.30     20.35 o 
   4  11   3      128.09      129.40      3.87 o 
   5  11   3       43.00       42.08      2.68 o 
   6  11   3      239.54      260.21      6.72 o 
   7  11   3      137.35      136.17      5.16 o 
   8  11   3      121.86      122.43      5.05 o 
   9  11   3        7.58       12.96      2.67 o 
  10  11   3        5.50        5.60      2.59 o 
  11  11   3       10.47       14.13      3.00 o 
  12  11   3       25.46       24.14      5.28 o 
  13  11   3        2.87        4.21      5.99 o 
  14  11   3       25.74       27.74      5.18 o 
  15  11   3       34.79       31.34      5.26 o 
 -15  12   3        2.54        8.70      4.44 o 
 -14  12   3       11.03       10.04      5.99 o 
 -13  12   3       49.77       55.70      5.47 o 
 -12  12   3        0.19       -1.26      3.57 o 
 -11  12   3       53.18       55.84      5.52 o 
 -10  12   3       46.30       49.15      5.25 o 
  -9  12   3        8.02        9.44      3.48 o 
  -8  12   3      198.22      184.85     17.48 o 
  -7  12   3      124.91      115.09      6.34 o 
  -6  12   3      114.76      105.67      8.59 o 
  -5  12   3       36.69       36.74      2.98 o 
  -4  12   3      114.84      104.31      5.17 o 
  -3  12   3      356.88      366.45      8.37 o 
  -2  12   3      336.17      310.14      7.53 o 
  -1  12   3       21.23       20.10      2.38 o 
   0  12   3      387.42      381.69      8.57 o 
   1  12   3       17.83       12.39      2.15 o 
   2  12   3      321.36      300.46      6.24 o 
   3  12   3      346.70      360.22      7.11 o 
   4  12   3      112.84      105.93      4.08 o 
   5  12   3       36.84       33.63      3.77 o 
   6  12   3      108.49      100.69      4.58 o 
   7  12   3      116.99      110.28      4.88 o 
   8  12   3      194.84      189.80      6.32 o 
   9  12   3        8.33        6.00      3.55 o 
  10  12   3       47.80       44.10      3.86 o 
  11  12   3       56.00       57.68      4.48 o 
  12  12   3        0.08       -0.01      2.84 o 
  13  12   3       50.19       56.59      8.30 o 
  14  12   3       11.52       12.76      4.36 o 
  15  12   3        1.96        0.97      5.60 o 
 -14  13   3       50.56       57.55      8.50 o 
 -13  13   3        9.51       10.62      4.83 o 
 -12  13   3       75.20       76.05      6.35 o 
 -11  13   3       42.32       47.01      5.38 o 
 -10  13   3        9.28       11.60     13.23 o 
  -9  13   3      161.65      171.37      8.12 o 
  -8  13   3       14.38       11.50      3.54 o 
  -7  13   3      126.17      131.05     12.55 o 
  -6  13   3       44.79       45.44      4.64 o 
  -5  13   3      264.63      257.12     16.71 o 
  -4  13   3      121.89      121.04      5.85 o 
  -3  13   3       16.82       15.46      2.93 o 
  -2  13   3      610.93      582.83     28.10 o 
  -1  13   3      134.07      135.78      4.87 o 
   0  13   3      429.55      448.11     10.64 o 
   1  13   3      128.42      134.09      5.08 o 
   2  13   3      607.40      592.27     14.26 o 
   3  13   3       17.26       11.91      2.90 o 
   4  13   3      115.31      117.32      4.64 o 
   5  13   3      257.82      257.85      9.85 o 
   6  13   3       43.95       48.24      6.28 o 
   7  13   3      121.98      117.44      6.48 o 
   8  13   3       14.63       12.10      2.86 o 
   9  13   3      163.58      161.64      6.17 o 
  10  13   3        9.30       11.83      3.65 o 
  11  13   3       44.27       39.12      4.98 o 
  12  13   3       77.26       85.99      8.21 o 
  13  13   3       10.78        2.70      5.21 o 
  14  13   3       53.45       67.79     10.24 o 
 -13  14   3        7.49        7.43      4.09 o 
 -12  14   3        0.96        4.43      3.82 o 
 -11  14   3        4.93        8.24      3.89 o 
 -10  14   3       11.85       10.87      4.01 o 
  -9  14   3        4.82        4.78      3.75 o 
  -8  14   3       13.89       11.56      3.82 o 
  -7  14   3       89.66       94.82      9.08 o 
  -6  14   3       42.62       34.38      6.18 o 
  -5  14   3       74.87       61.03      7.53 o 
  -4  14   3      106.41      106.89      5.83 o 
  -3  14   3       93.50       92.21      5.58 o 
  -2  14   3       43.16       42.77      4.15 o 
  -1  14   3       16.31       14.60      3.34 o 
   0  14   3       61.22       64.76      4.85 o 
   1  14   3       18.68       21.51      3.54 o 
   2  14   3       43.48       51.81      4.73 o 
   3  14   3       91.41       82.81      5.30 o 
   4  14   3      102.33      101.67      8.88 o 
   5  14   3       70.08       73.00      7.92 o 
   6  14   3       41.09       44.61      6.76 o 
   7  14   3       92.79       90.96      9.08 o 
   8  14   3       15.99       14.10      5.21 o 
   9  14   3        5.32        4.06      5.02 o 
  10  14   3       12.81       13.13      3.96 o 
  11  14   3        4.66        1.84      3.62 o 
  12  14   3        1.19        7.15      5.21 o 
 -12  15   3        2.06        5.03      5.31 o 
 -11  15   3       31.89       36.33      6.66 o 
 -10  15   3        3.60        8.50      5.41 o 
  -9  15   3        2.07        2.32      5.21 o 
  -8  15   3       15.88       12.17      5.79 o 
  -7  15   3       11.17       14.10      5.79 o 
  -6  15   3        0.07        0.19      4.63 o 
  -5  15   3       58.40       72.23      8.11 o 
  -4  15   3       15.86       10.74      3.34 o 
  -3  15   3       13.60       14.89      3.46 o 
  -2  15   3       44.15       37.73      4.34 o 
  -1  15   3       44.91       38.20      4.36 o 
   0  15   3       24.13       25.59      3.95 o 
   1  15   3       48.34       47.47      6.57 o 
   2  15   3       45.19       43.49      4.40 o 
   3  15   3       15.83       17.21      3.52 o 
   4  15   3       15.01       13.13      5.21 o 
   5  15   3       55.43       41.52      6.95 o 
   6  15   3        0.10        2.12      4.44 o 
   7  15   3       10.95        6.95      5.41 o 
   8  15   3       16.32       17.57      5.99 o 
   9  15   3        2.17        5.21      5.41 o 
  10  15   3        3.79        0.19      5.21 o 
  11  15   3       31.50       35.73      6.95 o 
  12  15   3        2.55        8.30      5.41 o 
 -11  16   3       21.43       30.90      7.15 o 
 -10  16   3        7.62        2.32      5.41 o 
  -9  16   3        0.15        6.76      5.60 o 
  -8  16   3        7.12        0.00      5.02 o 
  -7  16   3       23.58       24.14      6.57 o 
  -6  16   3        2.59       -4.83      4.83 o 
  -5  16   3       12.88       16.61      5.79 o 
  -4  16   3        4.61        3.55      4.25 o 
  -3  16   3       35.17       30.12      4.31 o 
  -2  16   3       71.21       64.20      9.75 o 
  -1  16   3       70.47       69.05      5.52 o 
   0  16   3        6.03        6.02      3.34 o 
   1  16   3       70.86       78.33      5.67 o 
   2  16   3       71.42       73.50      5.59 o 
   3  16   3       36.04       41.69      4.50 o 
   4  16   3        4.97        9.46      5.41 o 
   5  16   3       13.34        8.69      5.41 o 
   6  16   3        2.67        7.53      5.60 o 
   7  16   3       24.45       21.05      6.37 o 
   8  16   3        7.61       14.29      6.18 o 
   9  16   3        0.15       -4.44      5.02 o 
  10  16   3        7.35        6.57      5.41 o 
  11  16   3       21.19       22.21      6.57 o 
 -10  17   3       23.97       18.93      6.57 o 
  -9  17   3       23.88       28.97      6.95 o 
  -8  17   3        3.05       -1.93      5.21 o 
  -7  17   3        0.08        6.76      5.60 o 
  -6  17   3       24.58       19.51      6.18 o 
  -5  17   3       34.98       46.16      7.53 o 
  -4  17   3        8.31        6.95      5.02 o 
  -3  17   3       43.24       48.37      7.72 o 
  -2  17   3       24.27       29.68      4.42 o 
  -1  17   3       43.00       44.42      7.63 o 
   0  17   3        7.20       13.87      3.75 o 
   1  17   3       44.22       39.01      4.78 o 
   2  17   3       25.93       28.00      4.26 o 
   3  17   3       44.15       44.03      7.15 o 
   4  17   3        8.33        7.34      5.60 o 
   5  17   3       34.41       47.12      7.53 o 
   6  17   3       24.13       21.63      6.57 o 
   7  17   3        0.22        6.57      5.60 o 
   8  17   3        2.91        3.28      5.41 o 
   9  17   3       23.21       22.21      6.57 o 
  10  17   3       23.81       28.97      6.95 o 
  -9  18   3       12.57        3.67      5.60 o 
  -8  18   3        8.66        8.69      5.99 o 
  -7  18   3       19.09       15.06      6.37 o 
  -6  18   3        4.65       -0.77      5.02 o 
  -5  18   3        8.45        9.85      5.41 o 
  -4  18   3       36.24       38.43      7.34 o 
  -3  18   3        3.04       -4.63      4.63 o 
  -2  18   3        0.38       -0.79      3.48 o 
  -1  18   3       78.42       80.24      6.28 o 
   0  18   3       33.74       41.79      5.03 o 
   1  18   3       78.29       86.37      6.57 o 
   2  18   3        0.43        1.40      3.33 o 
   3  18   3        2.45       -1.93      5.02 o 
   4  18   3       34.83       44.03      7.92 o 
   5  18   3        7.40        2.12      5.60 o 
   6  18   3        4.23        6.76      5.79 o 
   7  18   3       18.98       20.86      6.76 o 
   8  18   3        8.60        1.74      5.41 o 
   9  18   3       12.24        3.09      5.60 o 
  -7  19   3        5.65       11.97      6.18 o 
  -6  19   3       10.14       16.61      6.37 o 
  -5  19   3        4.73        0.58      5.21 o 
  -4  19   3       15.41       24.33      6.57 o 
  -3  19   3        2.31       -4.63      4.63 o 
  -2  19   3       20.21       18.36     11.39 o 
  -1  19   3        1.33        0.77      3.41 o 
   0  19   3       10.39        7.75      3.82 o 
   1  19   3        1.02        3.29      7.44 o 
   2  19   3       20.70       18.73      6.18 o 
   3  19   3        1.97        3.09      5.21 o 
   4  19   3       15.17       17.57      6.37 o 
   5  19   3        4.68        4.63      5.79 o 
   6  19   3       10.23        2.70      5.79 o 
   7  19   3        5.69        4.44      5.60 o 
  -4  20   3        2.43       -5.02      5.02 o 
  -3  20   3        8.98       10.81      5.99 o 
  -2  20   3        3.56       11.78      5.60 o 
  -1  20   3        9.86       12.79      4.16 o 
   0  20   3        5.21        0.70      3.54 o 
   1  20   3        9.34       10.04      5.79 o 
   2  20   3        3.28        0.39      5.02 o 
   3  20   3        9.67       11.59      5.99 o 
   4  20   3        2.00        4.06      5.60 o 
   0   0   4     3401.50     3447.58     56.41 o 
   1   0   4     5256.56     5323.51     71.63 o 
   2   0   4       16.79       16.41      0.94 o 
   3   0   4       35.05       41.49      1.18 o 
   4   0   4     2008.74     2104.49     23.81 o 
   5   0   4      774.77      726.74     10.84 o 
   6   0   4     2701.54     2828.79     31.66 o 
   7   0   4      384.23      406.72      5.32 o 
   8   0   4      565.62      615.09      7.69 o 
   9   0   4     3357.96     3307.33     41.07 o 
  10   0   4      146.45      143.73      4.96 o 
  11   0   4       12.19       14.36      2.27 o 
  12   0   4        6.88        2.42      2.12 o 
  13   0   4      146.91      149.58      5.60 o 
  14   0   4       15.76       18.60      4.16 o 
  15   0   4       17.85       24.55      4.85 o 
  16   0   4        6.94        4.62      9.17 o 
  17   0   4        0.30       -3.60      3.60 o 
  18   0   4       23.32       22.66      5.03 o 
 -18   1   4       46.84       43.59      6.00 o 
 -17   1   4       69.61       68.06      6.82 o 
 -16   1   4       62.42       56.59      6.28 o 
 -15   1   4      113.57      113.87     16.90 o 
 -14   1   4       84.61       85.68      6.83 o 
 -13   1   4      283.18      292.34     15.55 o 
 -12   1   4      385.05      374.48      8.89 o 
 -11   1   4      397.38      381.37      9.16 o 
 -10   1   4       95.61       91.41      3.45 o 
  -9   1   4      337.58      347.01      5.02 o 
  -8   1   4       54.06       60.34      1.92 o 
  -7   1   4      266.79      261.15      4.76 o 
  -6   1   4      188.29      214.11      3.26 o 
  -5   1   4      458.48      509.97      5.54 o 
  -4   1   4       29.14       28.64      1.02 o 
  -3   1   4     4129.46     4330.69     46.96 o 
  -2   1   4      332.29      358.57      5.00 o 
  -1   1   4     1321.94     1294.44     17.99 o 
   0   1   4      968.58      932.73     12.03 o 
   1   1   4     1345.56     1331.59     16.56 o 
   2   1   4      346.24      370.10      5.61 o 
   3   1   4     4054.39     4239.22     55.67 o 
   4   1   4       33.24       34.27      1.08 o 
   5   1   4      440.11      485.79      6.93 o 
   6   1   4      205.63      230.64      3.12 o 
   7   1   4      271.02      270.94      3.48 o 
   8   1   4       59.16       63.12      1.82 o 
   9   1   4      321.64      313.67      6.03 o 
  10   1   4       99.43       91.74      3.55 o 
  11   1   4      411.95      402.08      9.08 o 
  12   1   4      390.63      379.89     10.97 o 
  13   1   4      281.64      296.23      8.83 o 
  14   1   4       82.97       83.95      4.96 o 
  15   1   4      117.60      109.58      7.92 o 
  16   1   4       62.49       53.34      6.07 o 
  17   1   4       70.71       73.01      8.01 o 
  18   1   4       46.97       47.93      7.15 o 
 -18   2   4        9.94        7.77      4.56 o 
 -17   2   4       57.07       60.95      6.55 o 
 -16   2   4        4.77        6.63      7.24 o 
 -15   2   4       32.00       28.46      5.21 o 
 -14   2   4       98.69      101.35      7.72 o 
 -13   2   4       35.32       30.75      4.51 o 
 -12   2   4      213.93      207.77      8.74 o 
 -11   2   4        6.84        3.63      1.87 o 
 -10   2   4      353.57      328.70      6.83 o 
  -9   2   4       53.82       48.14      2.59 o 
  -8   2   4     1188.89     1173.33     14.29 o 
  -7   2   4     1546.45     1581.45     15.87 o 
  -6   2   4      569.80      578.38      7.02 o 
  -5   2   4      765.07      816.84      8.72 o 
  -4   2   4      339.30      346.00      3.93 o 
  -3   2   4     3172.21     3354.02     30.21 o 
  -2   2   4      925.77      956.35      9.16 o 
  -1   2   4     5666.69     5848.83     67.24 o 
   0   2   4     1583.01     1663.23     19.15 o 
   1   2   4     5548.53     5942.78    164.32 o 
   2   2   4      933.42      970.69     12.02 o 
   3   2   4     3086.03     3250.02     39.65 o 
   4   2   4      327.39      335.53      4.44 o 
   5   2   4      795.48      838.44      9.78 o 
   6   2   4      588.79      598.55      6.45 o 
   7   2   4     1556.35     1582.19     16.83 o 
   8   2   4     1212.73     1193.44     13.05 o 
   9   2   4       54.89       55.45      2.85 o 
  10   2   4      350.18      341.69     10.59 o 
  11   2   4        5.19        2.04      2.29 o 
  12   2   4      211.93      202.26      6.49 o 
  13   2   4       39.19       39.28      3.65 o 
  14   2   4       95.63       97.27      5.66 o 
  15   2   4       31.16       32.21      3.75 o 
  16   2   4        4.35        8.21      4.16 o 
  17   2   4       55.27       50.86     11.59 o 
  18   2   4        9.65        8.72      4.50 o 
 -18   3   4        0.38        6.57      4.23 o 
 -17   3   4        3.33       -1.07      3.89 o 
 -16   3   4        2.54       -3.48      3.48 o 
 -15   3   4       27.06       34.11      6.37 o 
 -14   3   4       43.41       44.62      5.39 o 
 -13   3   4       44.99       43.62      5.05 o 
 -12   3   4        5.12        9.71      3.34 o 
 -11   3   4      292.20      280.12     10.09 o 
 -10   3   4      156.47      157.49      4.85 o 
  -9   3   4      148.52      155.45      3.18 o 
  -8   3   4       22.13       20.19      1.20 o 
  -7   3   4      751.80      765.19      8.38 o 
  -6   3   4      302.71      306.06      3.64 o 
  -5   3   4        6.01        9.54      0.77 o 
  -4   3   4     1598.04     1743.98     19.95 o 
  -3   3   4     1439.98     1405.25     15.19 o 
  -2   3   4     2393.01     2412.66     23.57 o 
  -1   3   4      833.39      914.73     10.26 o 
   0   3   4     3211.83     3403.00     37.91 o 
   1   3   4      801.31      861.05      9.41 o 
   2   3   4     2396.73     2436.66     27.16 o 
   3   3   4     1451.60     1421.66     15.38 o 
   4   3   4     1583.36     1753.10     18.26 o 
   5   3   4        4.59        6.96      0.71 o 
   6   3   4      286.39      289.48      4.31 o 
   7   3   4      780.48      788.83     10.58 o 
   8   3   4       19.27       18.15      1.29 o 
   9   3   4      141.46      146.55      4.30 o 
  10   3   4      155.31      145.02      5.07 o 
  11   3   4      305.98      313.17     11.27 o 
  12   3   4        6.86        7.56      2.43 o 
  13   3   4       43.66       35.16      4.37 o 
  14   3   4       42.28       40.15      3.92 o 
  15   3   4       27.84       30.56      3.72 o 
  16   3   4        2.09        2.89      2.83 o 
  17   3   4        3.54        3.36      3.95 o 
  18   3   4        0.25       -2.29      3.75 o 
 -18   4   4        8.11        5.73      4.30 o 
 -17   4   4        8.54        8.01      4.44 o 
 -16   4   4        4.81        5.89      6.76 o 
 -15   4   4       59.24       58.04      6.13 o 
 -14   4   4       48.26       42.04      5.33 o 
 -13   4   4      283.53      297.63     10.78 o 
 -12   4   4      170.88      171.51      8.03 o 
 -11   4   4      185.07      171.11     10.04 o 
 -10   4   4       23.43       19.26      2.38 o 
  -9   4   4      245.68      265.04      5.85 o 
  -8   4   4      324.63      309.01      4.42 o 
  -7   4   4     1190.92     1147.97     12.65 o 
  -6   4   4       38.08       47.71      1.61 o 
  -5   4   4     2093.65     2085.63     22.04 o 
  -4   4   4      506.33      475.02      5.70 o 
  -3   4   4      110.05      111.79      1.79 o 
  -2   4   4     1165.48     1233.05     14.10 o 
  -1   4   4     1997.81     2151.15     23.12 o 
   0   4   4     1708.18     1758.79     16.13 o 
   1   4   4     2010.84     2161.04     21.20 o 
   2   4   4     1147.40     1225.91     12.11 o 
   3   4   4      110.10      112.05      2.11 o 
   4   4   4      490.57      472.55      5.34 o 
   5   4   4     2104.87     2093.74     21.90 o 
   6   4   4       38.80       48.92      1.65 o 
   7   4   4     1211.00     1164.87     13.79 o 
   8   4   4      335.59      324.65      4.93 o 
   9   4   4      242.69      259.46      4.57 o 
  10   4   4       24.17       20.62      2.55 o 
  11   4   4      180.13      174.30      5.77 o 
  12   4   4      174.89      180.70      6.27 o 
  13   4   4      288.69      274.17      8.11 o 
  14   4   4       46.94       40.31      3.94 o 
  15   4   4       59.76       65.09      4.78 o 
  16   4   4        4.85        9.07      3.55 o 
  17   4   4        8.68        7.64      7.53 o 
  18   4   4        7.52        8.39      4.71 o 
 -18   5   4        6.15        8.30      5.99 o 
 -17   5   4       35.34       44.87     12.55 o 
 -16   5   4        3.69        6.49      4.07 o 
 -15   5   4       40.88       40.93      5.66 o 
 -14   5   4        3.18        3.88      3.52 o 
 -13   5   4       75.29       87.12      6.67 o 
 -12   5   4       53.66       53.11      7.15 o 
 -11   5   4       84.60       86.80      4.92 o 
 -10   5   4      123.58      134.27      5.34 o 
  -9   5   4      216.53      217.06      5.94 o 
  -8   5   4      213.19      225.38      4.43 o 
  -7   5   4      264.68      247.61      3.79 o 
  -6   5   4      107.53       96.51      1.96 o 
  -5   5   4     1096.29     1056.94     12.23 o 
  -4   5   4      374.72      351.93      4.49 o 
  -3   5   4     1218.69     1280.05     14.86 o 
  -2   5   4      309.09      329.30      3.98 o 
  -1   5   4     3718.45     3950.23     40.39 o 
   0   5   4      176.08      211.04      2.30 o 
   1   5   4     3685.00     3910.23     33.81 o 
   2   5   4      294.45      320.46      3.65 o 
   3   5   4     1261.23     1312.77     12.31 o 
   4   5   4      397.88      383.62      4.65 o 
   5   5   4     1092.02     1063.06     12.54 o 
   6   5   4      103.67       92.77      2.17 o 
   7   5   4      269.93      260.73      4.16 o 
   8   5   4      213.35      233.82      4.57 o 
   9   5   4      215.72      217.21      4.88 o 
  10   5   4      124.15      127.23      4.96 o 
  11   5   4       80.63       87.14      4.92 o 
  12   5   4       55.28       51.67      3.96 o 
  13   5   4       74.81       78.60      5.96 o 
  14   5   4        2.84        0.89      2.77 o 
  15   5   4       42.05       40.64      4.23 o 
  16   5   4        3.08        2.50      3.09 o 
  17   5   4       34.64       32.10      4.29 o 
  18   5   4        6.15        1.22      4.03 o 
 -17   6   4       24.53       23.31      5.17 o 
 -16   6   4       15.17       15.64      4.78 o 
 -15   6   4       21.14       16.08      8.79 o 
 -14   6   4       41.35       38.13      5.26 o 
 -13   6   4       82.08       74.85      6.32 o 
 -12   6   4       24.19       31.67      5.99 o 
 -11   6   4       23.75       25.50      3.38 o 
 -10   6   4       91.40       99.29      5.19 o 
  -9   6   4      358.94      342.64     10.05 o 
  -8   6   4       15.40       17.20      2.27 o 
  -7   6   4      345.13      356.13      6.55 o 
  -6   6   4      333.28      301.51      4.89 o 
  -5   6   4     1412.97     1387.96     14.68 o 
  -4   6   4      556.67      560.00      6.46 o 
  -3   6   4     1028.06     1001.19     11.05 o 
  -2   6   4      103.93      106.11      1.71 o 
  -1   6   4     2506.54     2571.86     22.23 o 
   0   6   4       12.56        7.93      0.93 o 
   1   6   4     2507.65     2530.80     22.33 o 
   2   6   4       98.72      103.72      1.97 o 
   3   6   4     1024.99     1010.77     11.95 o 
   4   6   4      554.45      560.55      6.26 o 
   5   6   4     1406.96     1411.69     15.06 o 
   6   6   4      319.81      291.09      4.76 o 
   7   6   4      337.77      348.79      6.00 o 
   8   6   4       19.85       20.50      1.80 o 
   9   6   4      354.56      346.59      6.75 o 
  10   6   4       84.32       89.88      4.03 o 
  11   6   4       21.48       20.93      3.11 o 
  12   6   4       26.70       31.19      4.99 o 
  13   6   4       77.18       76.21      4.95 o 
  14   6   4       44.49       51.60      4.37 o 
  15   6   4       21.49       26.32      3.97 o 
  16   6   4       15.15       15.08      3.56 o 
  17   6   4       23.23       23.98      3.94 o 
  18   6   4        0.86       -3.84      3.95 o 
 -17   7   4       23.89       17.54      9.46 o 
 -16   7   4        9.36       11.62      5.99 o 
 -15   7   4       52.25       55.96      6.34 o 
 -14   7   4        4.75        7.00      4.03 o 
 -13   7   4       15.40        9.08      5.02 o 
 -12   7   4       19.66       16.66      3.43 o 
 -11   7   4      165.25      169.04     20.18 o 
 -10   7   4      387.47      403.44     11.16 o 
  -9   7   4      157.85      173.25      6.57 o 
  -8   7   4      529.71      545.70     11.20 o 
  -7   7   4     1134.43     1118.01     19.62 o 
  -6   7   4       25.11       23.58      1.44 o 
  -5   7   4      331.50      327.57      6.58 o 
  -4   7   4      168.82      150.58      2.40 o 
  -3   7   4     1089.67     1077.02     12.17 o 
  -2   7   4      184.00      179.40      2.45 o 
  -1   7   4     1095.00     1129.40     11.52 o 
   0   7   4      462.63      544.11      5.22 o 
   1   7   4     1097.92     1123.34     11.04 o 
   2   7   4      177.33      168.74      3.18 o 
   3   7   4     1106.36     1100.97     10.72 o 
   4   7   4      162.31      142.54      2.31 o 
   5   7   4      326.36      315.79      4.45 o 
   6   7   4       26.53       17.87      1.56 o 
   7   7   4     1122.02     1114.15     15.11 o 
   8   7   4      517.64      544.20      9.38 o 
   9   7   4      155.47      166.84      4.45 o 
  10   7   4      383.06      399.17     10.84 o 
  11   7   4      172.40      183.40      7.58 o 
  12   7   4       20.72       20.15      3.22 o 
  13   7   4       15.97       14.40      3.08 o 
  14   7   4        4.64        5.01      2.91 o 
  15   7   4       49.32       45.02      4.44 o 
  16   7   4        9.65        9.34      3.37 o 
  17   7   4       23.49       19.57      4.77 o 
 -17   8   4        1.30       -0.09      4.09 o 
 -16   8   4        8.67        6.47      4.31 o 
 -15   8   4       26.89       29.22      5.30 o 
 -14   8   4        8.07        1.67      9.17 o 
 -13   8   4       41.65       29.55      6.76 o 
 -12   8   4       28.72       23.68      3.85 o 
 -11   8   4       36.98       39.61      4.25 o 
 -10   8   4       34.16       38.51     12.17 o 
  -9   8   4      184.31      180.86      8.01 o 
  -8   8   4      120.68      123.73      5.52 o 
  -7   8   4       17.78       16.46      2.27 o 
  -6   8   4      201.53      197.23      3.91 o 
  -5   8   4      233.00      244.37      4.10 o 
  -4   8   4      523.64      503.72      6.86 o 
  -3   8   4     1112.96     1106.33     12.36 o 
  -2   8   4     1930.99     1964.33     18.35 o 
  -1   8   4      758.03      755.97      8.85 o 
   0   8   4      306.74      321.09      4.06 o 
   1   8   4      785.28      768.92      8.26 o 
   2   8   4     1907.99     1911.14     19.49 o 
   3   8   4     1119.25     1113.23     11.02 o 
   4   8   4      513.22      503.42      5.97 o 
   5   8   4      222.59      229.83      3.75 o 
   6   8   4      203.94      202.37      4.31 o 
   7   8   4       22.42       24.47      2.10 o 
   8   8   4      122.96      130.84      3.98 o 
   9   8   4      190.55      182.79     13.18 o 
  10   8   4       36.78       35.19      2.99 o 
  11   8   4       40.09       43.45      5.51 o 
  12   8   4       30.09       33.14      3.74 o 
  13   8   4       36.67       34.48      3.85 o 
  14   8   4        7.86        5.21      3.00 o 
  15   8   4       28.00       39.95      4.41 o 
  16   8   4        7.44        6.19      3.32 o 
  17   8   4        0.91       -0.59      4.01 o 
 -16   9   4       37.04       39.81      5.77 o 
 -15   9   4       80.43       81.36      7.42 o 
 -14   9   4        5.98        3.28      5.41 o 
 -13   9   4       21.85       24.53      6.37 o 
 -12   9   4        6.90        9.18      3.24 o 
 -11   9   4       77.90       74.44      5.50 o 
 -10   9   4       28.47       24.73      3.76 o 
  -9   9   4      227.98      225.19      8.19 o 
  -8   9   4      276.29      266.50      8.73 o 
  -7   9   4      245.51      250.50      9.56 o 
  -6   9   4       27.71       28.90      2.29 o 
  -5   9   4      492.99      490.53      6.97 o 
  -4   9   4      117.50      119.27      3.02 o 
  -3   9   4      735.42      731.33      9.35 o 
  -2   9   4      240.05      247.36      4.21 o 
  -1   9   4      978.83      970.50     10.22 o 
   0   9   4      861.64      871.62     10.57 o 
   1   9   4      984.13      974.29     11.90 o 
   2   9   4      243.97      240.14      4.08 o 
   3   9   4      730.06      711.77      9.37 o 
   4   9   4      112.51      119.10      2.63 o 
   5   9   4      493.76      493.72      8.22 o 
   6   9   4       25.86       26.64      2.16 o 
   7   9   4      251.12      253.73      5.73 o 
   8   9   4      266.63      263.83     12.74 o 
   9   9   4      228.43      234.48      6.50 o 
  10   9   4       24.47       26.14      2.93 o 
  11   9   4       75.22       73.42      5.14 o 
  12   9   4        6.74        7.85      3.34 o 
  13   9   4       23.48       13.41      3.25 o 
  14   9   4        5.06        5.91      3.08 o 
  15   9   4       82.73       90.32      6.90 o 
  16   9   4       35.98       36.31     11.39 o 
 -16  10   4        4.56        2.51      4.34 o 
 -15  10   4       12.04       17.65      4.81 o 
 -14  10   4       53.86       62.57      8.69 o 
 -13  10   4      109.60      114.33     10.81 o 
 -12  10   4       92.00       86.79      6.24 o 
 -11  10   4       97.22       88.17      6.95 o 
 -10  10   4      316.69      312.29     10.49 o 
  -9  10   4      166.60      173.82      7.30 o 
  -8  10   4       22.58       28.54      9.66 o 
  -7  10   4      102.09      104.49      5.60 o 
  -6  10   4      284.68      276.25      9.26 o 
  -5  10   4      313.36      309.52      7.37 o 
  -4  10   4      155.73      162.85      5.38 o 
  -3  10   4      135.84      127.79      3.02 o 
  -2  10   4      517.84      517.86      7.97 o 
  -1  10   4      114.06      118.88      2.72 o 
   0  10   4      161.57      167.98      4.38 o 
   1  10   4      117.74      115.66      2.80 o 
   2  10   4      517.86      524.12      7.31 o 
   3  10   4      142.29      133.62      4.63 o 
   4  10   4      147.51      146.42      4.54 o 
   5  10   4      301.42      300.74      6.28 o 
   6  10   4      286.54      282.98      6.08 o 
   7  10   4      108.58      111.03      8.69 o 
   8  10   4       22.10       24.29      2.74 o 
   9  10   4      171.37      162.38      5.76 o 
  10  10   4      326.00      350.38      8.65 o 
  11  10   4       96.67      105.71      5.04 o 
  12  10   4       90.84       91.90      9.27 o 
  13  10   4      110.24      111.58      6.12 o 
  14  10   4       51.57       56.40      5.10 o 
  15  10   4       11.44       15.95      3.67 o 
  16  10   4        4.69        2.12      5.99 o 
 -15  11   4       14.38       16.01      4.71 o 
 -14  11   4       27.35       34.18      7.53 o 
 -13  11   4       47.37       50.85      6.18 o 
 -12  11   4        1.85       -0.39      3.48 o 
 -11  11   4      158.69      165.56      7.78 o 
 -10  11   4       42.23       40.56      5.50 o 
  -9  11   4       57.78       53.61      9.37 o 
  -8  11   4      145.65      155.28     11.01 o 
  -7  11   4      392.93      383.06     11.33 o 
  -6  11   4       15.64       15.65      2.29 o 
  -5  11   4       22.26       23.34      2.47 o 
  -4  11   4      286.03      280.38      6.13 o 
  -3  11   4      292.83      275.41      5.93 o 
  -2  11   4      219.72      221.40      5.16 o 
  -1  11   4      236.35      244.82      6.32 o 
   0  11   4      228.92      234.57      5.80 o 
   1  11   4      239.48      242.99      5.24 o 
   2  11   4      228.33      230.26      6.26 o 
   3  11   4      291.35      290.02      5.91 o 
   4  11   4      294.63      295.63      5.97 o 
   5  11   4       21.44       20.26      2.51 o 
   6  11   4       15.71       18.77      2.45 o 
   7  11   4      390.62      386.08     17.76 o 
   8  11   4      151.94      158.46      5.65 o 
   9  11   4       56.86       62.22      4.12 o 
  10  11   4       39.77       39.41      3.64 o 
  11  11   4      162.48      167.71      6.24 o 
  12  11   4        1.96        2.32      3.46 o 
  13  11   4       49.57       52.55      5.60 o 
  14  11   4       27.12       25.23      3.97 o 
  15  11   4       13.83        6.37      5.99 o 
 -15  12   4       16.86       15.64      4.77 o 
 -14  12   4        2.76        4.44      5.60 o 
 -13  12   4       63.20       52.35      5.61 o 
 -12  12   4       54.06       54.69     13.04 o 
 -11  12   4       72.19       76.91      6.10 o 
 -10  12   4        3.21        3.39      3.41 o 
  -9  12   4        2.41       -2.93      2.93 o 
  -8  12   4       37.16       37.47      4.44 o 
  -7  12   4      143.00      144.89      7.24 o 
  -6  12   4       32.77       29.06      4.03 o 
  -5  12   4      105.15      111.03      7.23 o 
  -4  12   4       28.57       28.46      4.54 o 
  -3  12   4       36.68       42.35      3.04 o 
  -2  12   4      171.64      176.20      5.46 o 
  -1  12   4      267.83      278.75      6.91 o 
   0  12   4       79.53       76.62      3.82 o 
   1  12   4      248.95      244.87      6.71 o 
   2  12   4      173.92      168.27      4.58 o 
   3  12   4       31.56       33.80      2.41 o 
   4  12   4       30.01       21.44      4.19 o 
   5  12   4      102.84       96.34      6.08 o 
   6  12   4       34.13       33.88      3.89 o 
   7  12   4      136.96      135.91      5.42 o 
   8  12   4       37.54       41.35      4.00 o 
   9  12   4        1.60        0.35      2.34 o 
  10  12   4        3.46        4.44      2.64 o 
  11  12   4       72.34       70.73      5.63 o 
  12  12   4       53.52       49.34      6.21 o 
  13  12   4       64.31       67.20      9.66 o 
  14  12   4        2.73       11.39      6.57 o 
  15  12   4       15.91       21.24      7.15 o 
 -14  13   4       16.02        4.06      5.79 o 
 -13  13   4        0.40       -3.33      3.33 o 
 -12  13   4       17.75       28.82      6.57 o 
 -11  13   4        6.09        4.54      3.82 o 
 -10  13   4       18.48        9.37      4.03 o 
  -9  13   4        6.60        9.43      3.75 o 
  -8  13   4       22.79       20.28      3.95 o 
  -7  13   4        3.41        4.25      3.28 o 
  -6  13   4       61.24       57.58      5.12 o 
  -5  13   4      120.14      118.36      6.02 o 
  -4  13   4       86.24       81.14      6.37 o 
  -3  13   4       14.22       12.35      3.00 o 
  -2  13   4       37.61       30.67      4.63 o 
  -1  13   4      323.62      318.87      7.98 o 
   0  13   4       56.35       51.14      3.42 o 
   1  13   4      322.26      333.27      9.50 o 
   2  13   4       35.40       25.79      3.46 o 
   3  13   4       16.53       15.00      3.22 o 
   4  13   4       88.10       96.25      5.16 o 
   5  13   4      117.16      126.27      6.14 o 
   6  13   4       57.73       61.80      4.91 o 
   7  13   4        4.42        3.77      2.93 o 
   8  13   4       20.71       24.87      3.22 o 
   9  13   4        7.14        5.61      3.23 o 
  10  13   4       18.03       22.86      3.49 o 
  11  13   4        6.87       10.34      3.75 o 
  12  13   4       18.54       23.17      6.18 o 
  14  13   4       15.28       19.31      6.95 o 
 -13  14   4        3.11        2.93      3.89 o 
 -12  14   4        7.91        9.02      4.03 o 
 -11  14   4        0.42        1.26      3.62 o 
 -10  14   4       16.97       11.10      4.10 o 
  -9  14   4       30.71       29.51      6.95 o 
  -8  14   4        3.86        8.30      3.55 o 
  -7  14   4       26.99       25.88      6.18 o 
  -6  14   4      166.96      166.09     10.62 o 
  -5  14   4      174.19      169.91     10.04 o 
  -4  14   4      161.97      152.45      6.67 o 
  -3  14   4       36.00       39.99      4.16 o 
  -2  14   4       53.76       55.81      4.64 o 
  -1  14   4      235.84      224.29      8.19 o 
   0  14   4       31.14       26.42      4.83 o 
   1  14   4      243.05      250.46      8.45 o 
   2  14   4       52.78       56.54      4.56 o 
   3  14   4       35.49       37.15      6.28 o 
   4  14   4      158.04      168.60     10.62 o 
   5  14   4      177.73      188.50      7.53 o 
   6  14   4      163.16      166.13      7.30 o 
   7  14   4       27.46       25.48      4.07 o 
   8  14   4        4.82        7.64      3.52 o 
   9  14   4       32.63       25.56      4.36 o 
  10  14   4       15.93       15.37      5.99 o 
  11  14   4        0.44        0.39      4.83 o 
  12  14   4        8.78        3.67      5.21 o 
 -12  15   4        1.91       -1.45      3.69 o 
 -11  15   4       21.58       21.11      4.56 o 
 -10  15   4        9.04        8.95      4.03 o 
  -9  15   4        2.36       -0.58      5.02 o 
  -8  15   4       18.16       19.70      6.18 o 
  -7  15   4      146.45      143.88     11.01 o 
  -6  15   4       39.79       22.98      6.18 o 
  -5  15   4        3.18        7.53      5.02 o 
  -4  15   4      154.83      182.28      7.48 o 
  -3  15   4      107.13      103.47      9.95 o 
  -2  15   4       52.58       52.06      4.78 o 
  -1  15   4       64.73       63.45      5.05 o 
   0  15   4      209.09      231.68      8.40 o 
   1  15   4       61.82       44.67      4.56 o 
   2  15   4       51.46       50.56      4.70 o 
   3  15   4      113.20      116.95      8.01 o 
   4  15   4      151.43      162.61     11.01 o 
   5  15   4        2.68       -1.35      4.44 o 
   6  15   4       40.09       39.40      6.95 o 
   7  15   4      150.62      151.99     10.62 o 
   8  15   4       17.51       11.97      5.60 o 
   9  15   4        2.80       -3.67      5.02 o 
  10  15   4        9.39        3.48      5.41 o 
  11  15   4       22.42       25.69      6.37 o 
  12  15   4        2.06        2.12      5.02 o 
 -11  16   4        8.60       16.22      6.18 o 
 -10  16   4       29.19       28.00      6.95 o 
  -9  16   4        4.22        5.21      5.41 o 
  -8  16   4       10.02       11.97      5.79 o 
  -7  16   4       11.17        8.50      5.79 o 
  -6  16   4       25.99       28.97      6.37 o 
  -5  16   4      139.09      128.23     10.43 o 
  -4  16   4       38.29       30.68      4.23 o 
  -3  16   4      123.55      111.50      6.54 o 
  -2  16   4       77.34       90.11      6.21 o 
  -1  16   4       51.17       59.65      5.26 o 
   0  16   4       24.71       26.75      4.03 o 
   1  16   4       50.36       50.78      4.85 o 
   2  16   4       74.83       80.73      5.91 o 
   3  16   4      119.54      129.79      6.61 o 
   4  16   4       39.25       39.78      6.95 o 
   5  16   4      144.44      133.26     10.04 o 
   6  16   4       27.76       27.23      6.57 o 
   7  16   4       11.92       17.19      5.99 o 
   8  16   4        9.81        9.27      5.79 o 
   9  16   4        4.38        1.16      5.21 o 
  10  16   4       29.96       27.81      6.76 o 
  11  16   4        8.51        9.85      5.99 o 
 -10  17   4       14.37        7.15      5.60 o 
  -9  17   4        6.41       -2.90      5.02 o 
  -8  17   4        4.12        3.09      5.41 o 
  -7  17   4       22.73       15.26      6.18 o 
  -6  17   4       56.91       51.76      7.92 o 
  -5  17   4       10.81        5.99      5.60 o 
  -4  17   4        5.36        3.28      5.02 o 
  -3  17   4       59.45       69.44      5.66 o 
  -2  17   4        8.98        6.13      3.48 o 
  -1  17   4       22.86       17.49      3.96 o 
   0  17   4        8.85       -0.65      3.13 o 
   1  17   4       22.78       21.77      5.79 o 
   2  17   4        9.65        8.73      3.43 o 
   3  17   4       61.91       62.77      8.11 o 
   4  17   4        5.77        7.72      5.60 o 
   5  17   4       11.25       18.93      5.79 o 
   6  17   4       58.06       67.01      8.69 o 
   7  17   4       23.91       19.12      6.37 o 
   8  17   4        4.63        7.53      5.60 o 
   9  17   4        6.27        2.32      5.41 o 
  10  17   4       15.22       16.99      6.18 o 
  -8  18   4        6.44        6.18      5.79 o 
  -7  18   4       11.87        2.90      5.60 o 
  -6  18   4        5.17        1.16      5.21 o 
  -5  18   4       30.47       37.66      7.34 o 
  -4  18   4       29.61       17.38      6.18 o 
  -3  18   4        7.41        7.01      3.62 o 
  -2  18   4       16.96       12.52      3.89 o 
  -1  18   4        5.81        7.72      3.69 o 
   0  18   4       33.33       37.53      5.50 o 
   1  18   4        6.06        6.63      3.54 o 
   2  18   4       15.23       16.06      4.01 o 
   3  18   4        7.67        6.57      5.41 o 
   4  18   4       30.75       31.67      6.95 o 
   5  18   4       29.58       33.22      6.95 o 
   6  18   4        6.10        4.25      5.60 o 
   7  18   4       11.73        8.69      5.99 o 
   8  18   4        6.54        2.32      5.60 o 
  -6  19   4        4.96        5.02      5.60 o 
  -5  19   4       25.87       28.58      7.15 o 
  -4  19   4       42.08       33.80      7.15 o 
  -3  19   4       39.68       41.33      7.72 o 
  -2  19   4        4.61        4.74      4.92 o 
  -1  19   4       13.77       14.83      5.60 o 
   0  19   4        0.57        0.96      3.62 o 
   1  19   4       13.88       15.38      4.25 o 
   2  19   4        4.57        3.48      5.41 o 
   3  19   4       39.06       49.05      7.92 o 
   4  19   4       43.04       41.14      7.72 o 
   5  19   4       26.02       29.55      7.15 o 
   6  19   4        5.05        1.35      5.60 o 
  -4  20   4        2.12       -2.51      5.21 o 
  -3  20   4       12.72        6.18      5.41 o 
  -2  20   4       18.81       26.26      6.76 o 
  -1  20   4       35.06       36.40      6.86 o 
   0  20   4       10.91       21.05      4.37 o 
   1  20   4       35.96       39.40      7.53 o 
   2  20   4       18.94       18.73      6.18 o 
   3  20   4       13.12       13.13      6.18 o 
   1   0   5     6269.90     6295.60     80.05 o 
   2   0   5       47.05       44.19      1.90 o 
   3   0   5      110.68      133.09      2.03 o 
   4   0   5       26.59       19.08      1.18 o 
   5   0   5       51.70       42.92      1.47 o 
   6   0   5        7.69        7.91      0.81 o 
   7   0   5      381.96      398.84      5.66 o 
   8   0   5      776.42      756.85      9.11 o 
   9   0   5      619.05      593.21      9.25 o 
  10   0   5      591.99      574.31     10.15 o 
  11   0   5        0.04       -1.79      1.79 o 
  12   0   5      121.22      112.43      4.96 o 
  13   0   5        8.16        7.74      2.61 o 
  14   0   5       17.71       15.50      4.15 o 
  15   0   5       96.41       94.09      7.30 o 
  16   0   5       10.72       12.07      4.37 o 
  17   0   5        0.05        1.50      3.89 o 
  18   0   5       11.66       15.46      6.28 o 
 -18   1   5        9.27        6.90      4.29 o 
 -17   1   5       33.31       39.00      8.11 o 
 -16   1   5       15.97       13.04      4.42 o 
 -15   1   5        6.78        7.21      4.03 o 
 -14   1   5       86.75       89.04      6.90 o 
 -13   1   5      164.75      149.18      7.58 o 
 -12   1   5       25.00       26.82      2.88 o 
 -11   1   5       22.67       24.87      3.77 o 
 -10   1   5       99.55      107.79      3.85 o 
  -9   1   5      456.20      481.98      7.85 o 
  -8   1   5       60.46       53.33      2.18 o 
  -7   1   5       96.10       91.96      2.12 o 
  -6   1   5        3.58        3.63      0.67 o 
  -5   1   5     1000.60      955.50     10.75 o 
  -4   1   5      737.58      759.20      9.34 o 
  -3   1   5      654.06      782.16     10.11 o 
  -2   1   5     1058.43     1083.17     11.55 o 
  -1   1   5      574.79      593.47      8.92 o 
   0   1   5       16.30       18.01      1.06 o 
   1   1   5      582.86      600.30      7.75 o 
   2   1   5     1047.57     1086.67     13.67 o 
   3   1   5      654.23      782.95      9.25 o 
   4   1   5      773.28      793.74      8.53 o 
   5   1   5     1008.59      966.51     10.39 o 
   6   1   5        3.17        4.07      0.69 o 
   7   1   5       89.49       78.99      1.80 o 
   8   1   5       67.60       59.44      1.90 o 
   9   1   5      434.68      470.86      7.86 o 
  10   1   5      111.11      123.20      4.06 o 
  11   1   5       26.05       23.97      4.88 o 
  12   1   5       25.48       30.47      3.15 o 
  13   1   5      165.15      165.51      5.93 o 
  14   1   5       85.54       80.21      4.92 o 
  15   1   5        6.18        6.20      3.89 o 
  16   1   5       15.88       13.90      4.51 o 
  17   1   5       34.71       38.90      5.99 o 
  18   1   5        9.06        7.23      4.54 o 
 -18   2   5        7.64        7.87      4.56 o 
 -17   2   5       23.68       24.33      5.11 o 
 -16   2   5       21.34       23.62      4.83 o 
 -15   2   5       64.62       71.65     10.53 o 
 -14   2   5       22.13       15.74      4.23 o 
 -13   2   5       12.03       11.96      3.82 o 
 -12   2   5       24.31       24.89      4.01 o 
 -11   2   5      857.32      841.36     15.61 o 
 -10   2   5      283.97      283.18      6.26 o 
  -9   2   5      746.19      742.26     12.20 o 
  -8   2   5      573.67      548.45      8.43 o 
  -7   2   5     2959.05     3009.88     31.36 o 
  -6   2   5       45.83       57.55      1.40 o 
  -5   2   5      305.67      320.04      3.86 o 
  -4   2   5      981.60     1060.69     11.39 o 
  -3   2   5     1791.49     1816.89     16.93 o 
  -2   2   5     1668.00     1689.88     16.61 o 
  -1   2   5      537.44      562.23      9.56 o 
   0   2   5     2211.70     2344.69     26.32 o 
   1   2   5      531.15      553.44     10.04 o 
   2   2   5     1653.35     1672.09     23.28 o 
   3   2   5     1794.59     1843.29     22.33 o 
   4   2   5      943.21     1024.61     11.98 o 
   5   2   5      305.50      318.46      4.07 o 
   6   2   5       48.23       56.38      1.46 o 
   7   2   5     2941.98     2976.13     30.86 o 
   8   2   5      585.09      556.67      6.77 o 
   9   2   5      741.82      735.96     11.44 o 
  10   2   5      294.18      297.24      7.36 o 
  11   2   5      860.00      848.29     18.92 o 
  12   2   5       23.16       27.69      3.07 o 
  13   2   5       13.76       13.27      2.78 o 
  14   2   5       21.68       19.09      3.23 o 
  15   2   5       63.11       70.74      4.88 o 
  16   2   5       19.93       21.97      4.83 o 
  17   2   5       23.28       19.11      4.91 o 
  18   2   5        7.01        9.07      4.42 o 
 -18   3   5        1.30        4.78      4.23 o 
 -17   3   5       13.60       15.08      4.64 o 
 -16   3   5       38.40       37.81      5.53 o 
 -15   3   5       30.55       36.10      5.32 o 
 -14   3   5       27.94       25.94      6.57 o 
 -13   3   5      197.72      205.81     18.93 o 
 -12   3   5       39.87       36.12      4.56 o 
 -11   3   5      375.01      365.07     11.39 o 
 -10   3   5      214.16      196.38      9.05 o 
  -9   3   5      803.85      778.74     10.13 o 
  -8   3   5      101.88      105.27      3.40 o 
  -7   3   5     1015.06     1058.55     12.85 o 
  -6   3   5       44.92       49.63      1.46 o 
  -5   3   5     2512.12     2616.21     25.52 o 
  -4   3   5      373.58      400.69      4.20 o 
  -3   3   5      478.62      457.55      5.56 o 
  -2   3   5      402.02      406.45      4.60 o 
  -1   3   5     3670.65     3696.98     41.56 o 
   0   3   5       88.69       71.75      1.08 o 
   1   3   5     3621.37     3711.43     40.96 o 
   2   3   5      431.55      424.49      6.47 o 
   3   3   5      508.11      483.21      9.33 o 
   4   3   5      350.40      362.69      5.17 o 
   5   3   5     2480.03     2582.41     26.93 o 
   6   3   5       44.44       45.35      1.55 o 
   7   3   5      986.77     1032.90     11.63 o 
   8   3   5       98.04       96.56      2.34 o 
   9   3   5      804.03      781.09     11.39 o 
  10   3   5      220.41      202.96      6.01 o 
  11   3   5      371.08      364.10     14.23 o 
  12   3   5       41.82       46.13      3.69 o 
  13   3   5      195.76      195.44      6.65 o 
  14   3   5       25.62       25.48      3.47 o 
  15   3   5       30.69       33.04      3.85 o 
  16   3   5       37.69       35.74      4.11 o 
  17   3   5       12.33       17.71      4.77 o 
  18   3   5        1.71       -3.42      4.63 o 
 -18   4   5       36.41       30.93      5.53 o 
 -17   4   5       52.98       54.68      6.76 o 
 -16   4   5       74.64       79.54      9.75 o 
 -15   4   5       60.30       60.53      6.42 o 
 -14   4   5       10.54       24.35      5.60 o 
 -13   4   5      252.47      260.08     10.17 o 
 -12   4   5      165.26      174.39      7.97 o 
 -11   4   5       34.53       32.83      5.60 o 
 -10   4   5      173.39      184.25      5.60 o 
  -9   4   5       28.36       23.18      1.70 o 
  -8   4   5      696.69      685.32      8.94 o 
  -7   4   5      253.01      236.02      3.89 o 
  -6   4   5     1706.85     1695.75     18.28 o 
  -5   4   5     1019.00     1019.24     11.62 o 
  -4   4   5      774.25      823.22      8.12 o 
  -3   4   5     1786.32     1799.06     19.05 o 
  -2   4   5       76.99       66.19      1.27 o 
  -1   4   5     3213.04     3402.27     31.08 o 
   0   4   5      358.11      361.04      4.01 o 
   1   4   5     3196.96     3381.81     34.60 o 
   2   4   5       89.87       83.72      1.70 o 
   3   4   5     1739.15     1769.49     18.43 o 
   4   4   5      783.19      830.68      9.84 o 
   5   4   5     1001.83     1020.04     13.35 o 
   6   4   5     1685.23     1706.20     19.44 o 
   7   4   5      258.42      237.95      4.19 o 
   8   4   5      682.70      685.58      8.95 o 
   9   4   5       30.08       22.78      1.61 o 
  10   4   5      174.29      189.97      6.04 o 
  11   4   5       34.85       29.10      3.61 o 
  12   4   5      158.25      155.98      5.90 o 
  13   4   5      261.75      258.60      7.77 o 
  14   4   5       11.34       16.34      3.19 o 
  15   4   5       64.76       66.04      4.85 o 
  16   4   5       76.51       81.61      5.49 o 
  17   4   5       54.33       64.26      5.15 o 
  18   4   5       35.69       36.81      5.72 o 
 -18   5   5        5.58        4.22      4.26 o 
 -17   5   5       35.19       35.71      5.66 o 
 -16   5   5       60.08       48.62      6.05 o 
 -15   5   5       75.97       63.35      6.40 o 
 -14   5   5       74.93       82.00      6.82 o 
 -13   5   5      194.56      181.79      8.69 o 
 -12   5   5      323.50      318.66     15.45 o 
 -11   5   5       45.56       45.81      4.04 o 
 -10   5   5      276.51      279.09      7.13 o 
  -9   5   5      724.14      758.27     14.13 o 
  -8   5   5      834.61      799.94     11.40 o 
  -7   5   5      868.74      871.10     10.81 o 
  -6   5   5      787.19      785.66     10.59 o 
  -5   5   5      270.30      237.40      4.09 o 
  -4   5   5     1146.51     1133.35     12.18 o 
  -3   5   5      317.70      351.21      4.76 o 
  -2   5   5      657.63      675.84      6.61 o 
  -1   5   5      938.99      941.17      8.94 o 
   0   5   5       95.05       91.99      1.47 o 
   1   5   5      930.20      937.74      9.07 o 
   2   5   5      641.24      664.16      6.88 o 
   3   5   5      317.24      360.40      3.99 o 
   4   5   5     1129.38     1113.40     12.10 o 
   5   5   5      291.17      261.69      4.37 o 
   6   5   5      776.66      790.94      9.79 o 
   7   5   5      864.96      872.58     11.14 o 
   8   5   5      820.25      785.50     11.19 o 
   9   5   5      705.90      738.78     11.80 o 
  10   5   5      272.93      272.28      8.84 o 
  11   5   5       44.54       47.46      3.62 o 
  12   5   5      317.40      310.66      8.47 o 
  13   5   5      183.31      181.44      8.03 o 
  14   5   5       73.11       68.73      5.37 o 
  15   5   5       74.13       74.62      5.80 o 
  16   5   5       59.76       50.28      4.70 o 
  17   5   5       34.89       32.52      4.62 o 
  18   5   5        6.09       -1.35      3.96 o 
 -17   6   5       20.07       35.68      5.66 o 
 -16   6   5       15.01       14.02      4.62 o 
 -15   6   5       16.05       24.59      5.05 o 
 -14   6   5      115.46      118.16     14.97 o 
 -13   6   5       41.14       34.12      4.95 o 
 -12   6   5      110.25      102.94      9.66 o 
 -11   6   5      293.16      296.13      9.26 o 
 -10   6   5      157.38      162.38      5.32 o 
  -9   6   5       56.29       55.39      3.38 o 
  -8   6   5      239.72      240.89      5.54 o 
  -7   6   5       65.28       58.08      2.10 o 
  -6   6   5      294.15      296.71      3.98 o 
  -5   6   5      700.57      712.06      7.68 o 
  -4   6   5     1861.81     1871.24     19.53 o 
  -3   6   5     2044.06     2064.28     21.02 o 
  -2   6   5      262.12      247.36      3.42 o 
  -1   6   5      463.66      494.49      5.12 o 
   0   6   5     1276.46     1269.37     11.46 o 
   1   6   5      457.25      488.40      5.62 o 
   2   6   5      270.75      263.64      3.29 o 
   3   6   5     2094.85     2128.90     20.43 o 
   4   6   5     1845.19     1851.56     19.50 o 
   5   6   5      712.92      725.47      8.35 o 
   6   6   5      298.06      301.40      6.77 o 
   7   6   5       83.14       74.67      2.55 o 
   8   6   5      245.40      246.42      5.49 o 
   9   6   5       51.86       49.01      2.64 o 
  10   6   5      156.22      148.01      4.90 o 
  11   6   5      287.93      286.95      7.86 o 
  12   6   5      114.59      115.04      6.62 o 
  13   6   5       42.69       43.33      4.01 o 
  14   6   5      118.86      123.10      6.13 o 
  15   6   5       17.61       19.81      3.51 o 
  16   6   5       16.00       10.36      3.43 o 
  17   6   5       20.77       26.91      4.16 o 
 -17   7   5       27.02       23.52      6.28 o 
 -16   7   5       89.40       98.97      7.84 o 
 -15   7   5      137.42      152.39      8.52 o 
 -14   7   5      230.13      240.35     10.30 o 
 -13   7   5       12.70       15.26      5.79 o 
 -12   7   5       38.40       42.53      4.31 o 
 -11   7   5       95.04       93.52      6.18 o 
 -10   7   5       14.85       10.89      2.88 o 
  -9   7   5       52.96       51.12      3.37 o 
  -8   7   5       45.01       57.48      3.52 o 
  -7   7   5      248.17      240.88      5.55 o 
  -6   7   5      107.16      112.85      2.80 o 
  -5   7   5       89.96       94.77      2.29 o 
  -4   7   5      591.39      608.03      7.22 o 
  -3   7   5     1150.52     1166.13     15.20 o 
  -2   7   5      638.39      660.46      8.06 o 
  -1   7   5     1048.97     1102.86     11.17 o 
   0   7   5       43.54       46.34      1.10 o 
   1   7   5     1052.02     1094.10     10.82 o 
   2   7   5      618.22      640.14      7.25 o 
   3   7   5     1146.37     1155.66     11.33 o 
   4   7   5      600.71      607.19      6.50 o 
   5   7   5       96.34      100.75      2.20 o 
   6   7   5      113.88      121.78      3.15 o 
   7   7   5      251.26      240.77      4.80 o 
   8   7   5       44.52       47.47      4.09 o 
   9   7   5       55.13       48.78      2.72 o 
  10   7   5       15.56       11.43      2.27 o 
  11   7   5       91.58       96.62      6.76 o 
  12   7   5       34.95       34.86      5.07 o 
  13   7   5       11.62       12.76      3.10 o 
  14   7   5      226.11      229.85      7.81 o 
  15   7   5      132.94      146.21      8.78 o 
  16   7   5       89.99      103.90      6.19 o 
  17   7   5       26.83       24.03      4.94 o 
 -17   8   5        6.79       11.69      6.47 o 
 -16   8   5       19.78       15.57      4.81 o 
 -15   8   5        5.28        5.90      4.07 o 
 -14   8   5       13.15       13.92      4.83 o 
 -13   8   5      172.39      143.11     11.39 o 
 -12   8   5      143.95      147.24      7.00 o 
 -11   8   5       82.91       83.06      5.61 o 
 -10   8   5       43.39       43.68      5.41 o 
  -9   8   5      105.61      107.33      5.64 o 
  -8   8   5       49.90       50.38      4.03 o 
  -7   8   5      630.88      600.10     12.30 o 
  -6   8   5       60.86       58.10      2.21 o 
  -5   8   5      228.36      233.98      4.00 o 
  -4   8   5      208.01      215.26      4.46 o 
  -3   8   5      694.21      684.88      8.19 o 
  -2   8   5      937.59      926.50      9.81 o 
  -1   8   5      330.21      326.35      3.82 o 
   0   8   5      112.30      117.17      2.14 o 
   1   8   5      317.40      314.41      4.83 o 
   2   8   5      933.38      930.33     11.39 o 
   3   8   5      721.43      702.56      7.75 o 
   4   8   5      208.01      223.08      3.62 o 
   5   8   5      240.23      238.62      3.77 o 
   6   8   5       71.15       66.05      2.63 o 
   7   8   5      645.84      633.97     10.41 o 
   8   8   5       48.67       51.57      2.81 o 
   9   8   5      107.08      111.68      4.38 o 
  10   8   5       42.15       47.45      3.43 o 
  11   8   5       84.98       85.35      4.36 o 
  12   8   5      140.57      141.37      6.69 o 
  13   8   5      167.73      166.01     14.55 o 
  14   8   5       13.50       11.36      3.29 o 
  15   8   5        6.15        5.21      3.11 o 
  16   8   5       18.75       15.85      3.70 o 
  17   8   5        6.14        8.11      6.37 o 
 -16   9   5        5.56       10.31      4.45 o 
 -15   9   5       73.94       72.68      6.98 o 
 -14   9   5        3.95       -0.39      5.21 o 
 -13   9   5      138.68      166.67     11.59 o 
 -12   9   5       49.92       50.54      4.83 o 
 -11   9   5       35.51       39.52      4.42 o 
 -10   9   5      172.07      161.63      7.20 o 
  -9   9   5      604.22      589.53     15.00 o 
  -8   9   5      112.80      114.11      5.93 o 
  -7   9   5       12.59        7.15      2.90 o 
  -6   9   5      141.13      140.31      3.97 o 
  -5   9   5     1322.25     1304.11     17.17 o 
  -4   9   5       44.23       47.28      1.90 o 
  -3   9   5      811.10      811.17     10.28 o 
  -2   9   5       65.95       65.13      1.97 o 
  -1   9   5       82.76       83.39      1.93 o 
   0   9   5      200.06      198.09      3.40 o 
   1   9   5       87.54       80.73      2.41 o 
   2   9   5       66.39       66.31      2.11 o 
   3   9   5      809.35      794.77     10.26 o 
   4   9   5       42.72       42.35      1.79 o 
   5   9   5     1317.71     1305.60     24.23 o 
   6   9   5      139.33      130.64      3.95 o 
   7   9   5       12.27       15.18      1.95 o 
   8   9   5      119.02      117.43      5.78 o 
   9   9   5      609.43      598.07     11.93 o 
  10   9   5      165.94      161.07      6.60 o 
  11   9   5       36.55       39.61      3.44 o 
  12   9   5       46.10       46.02      4.78 o 
  13   9   5      141.28      139.72      6.19 o 
  14   9   5        3.89        3.13      4.29 o 
  15   9   5       75.46       76.63      5.52 o 
  16   9   5        5.73        4.92      4.07 o 
 -16  10   5        1.48       -0.41      3.88 o 
 -15  10   5       41.01       45.16      5.93 o 
 -14  10   5        2.45        5.02      5.41 o 
 -13  10   5        6.48        0.97      5.02 o 
 -12  10   5       13.43        9.44      3.96 o 
 -11  10   5      134.32      129.82      6.98 o 
 -10  10   5       42.74       47.31      4.71 o 
  -9  10   5       29.77       33.40      4.16 o 
  -8  10   5      112.85      110.04      6.02 o 
  -7  10   5      185.46      171.18      7.16 o 
  -6  10   5      326.54      323.28      6.66 o 
  -5  10   5        5.26        4.53      1.54 o 
  -4  10   5       56.96       54.88      2.39 o 
  -3  10   5      164.99      169.73      3.86 o 
  -2  10   5       63.28       59.37      2.05 o 
  -1  10   5       60.01       63.00      2.06 o 
   0  10   5      279.41      275.46      4.87 o 
   1  10   5       56.06       63.30      2.21 o 
   2  10   5       65.82       67.50      2.28 o 
   3  10   5      159.32      160.70      3.45 o 
   4  10   5       60.76       59.65      2.69 o 
   5  10   5        7.05        5.92      2.36 o 
   6  10   5      328.77      335.71      6.74 o 
   7  10   5      188.44      187.41      6.58 o 
   8  10   5      112.56      126.50      5.51 o 
   9  10   5       27.95       30.37      3.11 o 
  10  10   5       42.19       44.97      3.64 o 
  11  10   5      136.08      139.79      5.58 o 
  12  10   5       11.95       16.62      5.70 o 
  13  10   5        5.88        7.18      3.12 o 
  14  10   5        1.69        2.76      3.02 o 
  15  10   5       42.00       32.44      5.44 o 
  16  10   5        1.25       -5.21      5.21 o 
 -15  11   5       34.29       35.51      5.79 o 
 -14  11   5       10.06        7.34      5.99 o 
 -13  11   5       28.94       36.83     12.46 o 
 -12  11   5       30.79       31.29      4.64 o 
 -11  11   5       48.46       53.84      5.30 o 
 -10  11   5       45.98       56.27     10.91 o 
  -9  11   5      125.18      117.96     11.20 o 
  -8  11   5      125.54      128.14      6.55 o 
  -7  11   5       31.68       29.35      7.72 o 
  -6  11   5       10.35        9.51      2.70 o 
  -5  11   5      146.77      145.25      5.52 o 
  -4  11   5      131.71      122.65      3.98 o 
  -3  11   5      630.81      639.98     10.55 o 
  -2  11   5      174.49      164.65      4.39 o 
  -1  11   5      436.92      445.97      9.46 o 
   0  11   5      170.84      168.33      4.16 o 
   1  11   5      438.46      448.01      7.89 o 
   2  11   5      179.72      165.62      4.27 o 
   3  11   5      618.80      597.30     10.18 o 
   4  11   5      123.41      123.16      3.74 o 
   5  11   5      147.22      155.46      9.17 o 
   6  11   5       11.35       11.68      2.25 o 
   7  11   5       33.85       29.94      3.04 o 
   8  11   5      127.61      125.67      5.00 o 
   9  11   5      126.17      135.98      5.42 o 
  10  11   5       46.54       48.56      4.35 o 
  11  11   5       45.78       38.90      3.79 o 
  12  11   5       29.02       31.57      4.64 o 
  13  11   5       29.18       24.98      4.77 o 
  14  11   5       11.21       10.68      5.21 o 
  15  11   5       32.84       41.90      6.95 o 
 -15  12   5       55.25       68.18      6.95 o 
 -14  12   5        8.81        8.88      6.18 o 
 -13  12   5       74.06       83.67      7.15 o 
 -12  12   5       39.99       41.05      5.17 o 
 -11  12   5       28.39       27.82      7.53 o 
 -10  12   5       65.88       66.15      5.80 o 
  -9  12   5       77.96       82.01      6.08 o 
  -8  12   5       47.25       50.94      4.95 o 
  -7  12   5      654.83      655.56     17.06 o 
  -6  12   5      156.94      162.02      7.16 o 
  -5  12   5      115.10      112.01      5.60 o 
  -4  12   5        1.35        1.57      3.38 o 
  -3  12   5       53.80       56.38      6.86 o 
  -2  12   5      118.60      121.79      4.46 o 
  -1  12   5      298.05      302.28      7.50 o 
   0  12   5       19.16       18.05      2.38 o 
   1  12   5      298.54      310.61      6.41 o 
   2  12   5      122.15      118.26      3.87 o 
   3  12   5       53.83       52.05      3.11 o 
   4  12   5        0.92        0.36      1.78 o 
   5  12   5      118.92      112.44      5.59 o 
   6  12   5      152.99      165.84      6.87 o 
   7  12   5      661.23      684.01     13.42 o 
   8  12   5       49.55       58.76      4.01 o 
   9  12   5       75.99       80.67      4.68 o 
  10  12   5       65.01       67.87      4.53 o 
  11  12   5       30.44       26.93      3.55 o 
  12  12   5       41.63       56.12      8.30 o 
  13  12   5       74.26       72.78      6.67 o 
  14  12   5        9.43       11.84      4.30 o 
  15  12   5       55.72       45.38      8.69 o 
 -14  13   5        0.93       -1.93      5.41 o 
 -13  13   5       49.78       51.91      7.63 o 
 -12  13   5       39.38       45.76      5.99 o 
 -11  13   5        2.52        4.54      3.69 o 
 -10  13   5        0.00       -0.41      3.21 o 
  -9  13   5       41.28       41.15      5.05 o 
  -8  13   5       25.55       22.37      4.01 o 
  -7  13   5        6.24       -0.19      3.14 o 
  -6  13   5      110.39      122.70      6.69 o 
  -5  13   5      185.25      186.17      7.28 o 
  -4  13   5       28.97       30.77      6.18 o 
  -3  13   5      104.95       95.28      5.50 o 
  -2  13   5      186.32      181.00      8.50 o 
  -1  13   5      173.83      175.23      5.72 o 
   0  13   5      119.03      110.58      4.61 o 
   1  13   5      175.17      159.00      6.62 o 
   2  13   5      186.30      179.67      5.42 o 
   3  13   5      104.12      103.82      4.71 o 
   4  13   5       27.92       28.33      2.77 o 
   5  13   5      193.88      187.31      8.88 o 
   6  13   5      117.46      122.10      6.24 o 
   7  13   5        6.66        2.41      2.91 o 
   8  13   5       23.83       23.00      3.89 o 
   9  13   5       42.25       50.84      4.24 o 
  10  13   5        0.01       -0.67      4.73 o 
  11  13   5        2.09        3.67      3.41 o 
  12  13   5       37.10       43.09      5.18 o 
  13  13   5       49.43       55.62      9.08 o 
  14  13   5        0.79        9.46      6.37 o 
 -13  14   5       27.31       28.99      4.95 o 
 -12  14   5       13.19       15.14      4.26 o 
 -11  14   5        8.09       11.55      4.09 o 
 -10  14   5       11.41        6.95      3.82 o 
  -9  14   5        0.66       -1.19      3.48 o 
  -8  14   5      108.90       98.30      6.90 o 
  -7  14   5        1.37       -1.16      4.63 o 
  -6  14   5      206.20      204.90     11.78 o 
  -5  14   5       98.26       99.66      5.97 o 
  -4  14   5       20.93       24.97      3.66 o 
  -3  14   5       59.32       60.74      4.89 o 
  -2  14   5       95.07       90.06      5.67 o 
  -1  14   5       61.89       58.43      4.77 o 
   0  14   5      207.21      213.46      8.05 o 
   1  14   5       64.16       56.62      4.71 o 
   2  14   5       96.45       88.81      5.50 o 
   3  14   5       62.64       64.40      7.92 o 
   4  14   5       23.72       29.02      3.85 o 
   5  14   5      100.08      104.36      8.98 o 
   6  14   5      202.38      196.49      7.98 o 
   7  14   5        1.39        0.35      2.93 o 
   8  14   5      108.30      104.74      6.76 o 
   9  14   5        0.57        4.25      5.12 o 
  10  14   5       10.83       12.80      4.06 o 
  11  14   5        7.40        4.74      3.75 o 
  12  14   5       12.66        7.92      5.60 o 
 -12  15   5       12.04       12.05      4.16 o 
 -11  15   5       16.41       17.56      4.50 o 
 -10  15   5       25.83       31.87      6.95 o 
  -9  15   5       10.12       11.01      5.79 o 
  -8  15   5       64.55       58.52      8.11 o 
  -7  15   5       19.19       19.12      5.99 o 
  -6  15   5        6.21        3.67      4.83 o 
  -5  15   5        0.11        2.51      4.63 o 
  -4  15   5       27.09       28.46      4.54 o 
  -3  15   5       80.32       79.84      6.86 o 
  -2  15   5       13.98       11.04      3.34 o 
  -1  15   5       37.24       38.06      4.30 o 
   0  15   5       12.21        4.99      5.70 o 
   1  15   5       39.86       44.65      4.44 o 
   2  15   5       13.36        8.73      3.05 o 
   3  15   5       81.25       92.04      5.66 o 
   4  15   5       25.28       27.81      6.18 o 
   5  15   5        0.04        0.77      4.83 o 
   6  15   5        5.99        5.21      5.02 o 
   7  15   5       18.16       14.87      5.99 o 
   8  15   5       67.04       68.37      8.69 o 
   9  15   5        9.78        4.25      5.41 o 
  10  15   5       26.08       21.63      6.37 o 
  11  15   5       16.51        2.70      5.21 o 
  12  15   5       11.70       15.06      5.99 o 
 -11  16   5       15.10       19.89      6.57 o 
 -10  16   5        8.33       -0.58      5.21 o 
  -9  16   5       12.10       11.59      5.99 o 
  -8  16   5       26.60       30.90      6.95 o 
  -7  16   5       40.20       29.55      7.15 o 
  -6  16   5       16.77       13.13      5.79 o 
  -5  16   5        9.88       20.47      5.79 o 
  -4  16   5       30.00       30.48      4.26 o 
  -3  16   5       22.78       36.04      4.51 o 
  -2  16   5       22.88       33.58      4.44 o 
  -1  16   5        0.27        0.09      4.44 o 
   0  16   5       15.30       17.37      3.82 o 
   1  16   5        0.22        5.35      3.19 o 
   2  16   5       22.18       20.47      4.01 o 
   3  16   5       22.73       35.34      5.79 o 
   4  16   5       28.99       29.35      6.37 o 
   5  16   5        9.40        4.25      5.41 o 
   6  16   5       17.80        8.11      5.60 o 
   7  16   5       36.21       41.71      7.53 o 
   8  16   5       25.99       22.21      6.76 o 
   9  16   5       12.02       12.75      5.99 o 
  10  16   5        9.40        4.63      5.60 o 
 -10  17   5       30.20       33.80      7.34 o 
  -9  17   5        3.71        2.32      5.21 o 
  -8  17   5        7.91        9.85      5.79 o 
  -7  17   5       14.55       11.39      6.18 o 
  -6  17   5       32.82       33.41      7.15 o 
  -5  17   5       86.30      107.57     10.24 o 
  -4  17   5        8.21        0.97      4.63 o 
  -3  17   5       18.15       20.76      4.07 o 
  -2  17   5       31.68       38.23      4.71 o 
  -1  17   5       22.02       18.32      4.03 o 
   0  17   5        1.66        1.56      3.27 o 
   1  17   5       24.26       24.22      5.50 o 
   2  17   5       30.57       31.13      4.42 o 
   3  17   5       16.95        8.69      5.60 o 
   4  17   5        8.79       10.43      5.79 o 
   5  17   5       89.75       93.09     10.04 o 
   6  17   5       31.59       36.89      7.34 o 
   7  17   5       15.38       15.06      6.37 o 
   8  17   5        8.09       -2.12      5.02 o 
   9  17   5        3.99        4.06      5.60 o 
  10  17   5       30.47       42.10      7.72 o 
  -8  18   5       16.03       17.96      6.57 o 
  -7  18   5        4.88        3.28      5.41 o 
  -6  18   5        1.24       -3.86      5.02 o 
  -5  18   5       10.86        7.15      5.79 o 
  -4  18   5        9.56       10.81      5.79 o 
  -3  18   5       63.46       64.89      5.73 o 
  -2  18   5       25.42       31.10      4.71 o 
  -1  18   5       13.66        9.72      3.89 o 
   0  18   5       41.26       44.01      6.95 o 
   1  18   5       12.61       14.21      3.93 o 
   2  18   5       26.67       25.30      6.57 o 
   3  18   5       65.42       81.31      9.27 o 
   4  18   5        9.16       13.33      5.99 o 
   5  18   5       11.30       17.77      6.57 o 
   6  18   5        1.02       -0.39      5.21 o 
   7  18   5        5.11       -0.19      5.41 o 
   8  18   5       15.56        7.92      5.79 o 
  -6  19   5        9.10       11.01      5.99 o 
  -5  19   5       17.38       17.38      6.18 o 
  -4  19   5       18.07       21.24      6.76 o 
  -3  19   5        4.61        1.35      5.02 o 
  -2  19   5       21.62       21.21      5.50 o 
  -1  19   5       21.09       29.07      4.64 o 
   0  19   5       27.54       34.20     11.68 o 
   1  19   5       21.74       26.94      4.64 o 
   2  19   5       21.49       12.36      6.18 o 
   3  19   5        4.62       10.62      5.79 o 
   4  19   5       19.14       24.14      6.76 o 
   5  19   5       18.45       21.44      6.57 o 
   6  19   5        9.90        5.99      5.99 o 
  -3  20   5        6.31        7.72      5.60 o 
  -2  20   5       13.43       12.36      5.79 o 
  -1  20   5        6.53       10.93      4.92 o 
   0  20   5        1.22        3.37      3.62 o 
   1  20   5        6.83        3.28      5.60 o 
   2  20   5       13.55       12.55      5.99 o 
   3  20   5        6.11        9.66      5.79 o 
   0   0   6      613.37      649.35     11.23 o 
   1   0   6       92.03      106.76      2.31 o 
   2   0   6      209.31      262.09      3.35 o 
   3   0   6     1124.73     1207.72     14.19 o 
   4   0   6      276.73      273.45      3.91 o 
   5   0   6     4922.49     5208.91     58.02 o 
   6   0   6      765.27      773.78     10.47 o 
   7   0   6      803.33      775.39      9.74 o 
   8   0   6       75.89       89.02      2.57 o 
   9   0   6     4773.03     4752.92     58.05 o 
  10   0   6      170.36      162.53      5.44 o 
  11   0   6      389.75      374.51      8.74 o 
  12   0   6       97.53       98.62      5.11 o 
  13   0   6      209.94      215.14      7.24 o 
  14   0   6       72.96       76.11      4.80 o 
  15   0   6       33.43       25.16      4.64 o 
  16   0   6      131.56      140.33      8.94 o 
  17   0   6        3.40        2.59      4.07 o 
  18   0   6       17.29       11.14      4.62 o 
 -18   1   6        4.04        5.12      4.36 o 
 -17   1   6        0.03       -0.84      5.02 o 
 -16   1   6        7.66        9.56      4.23 o 
 -15   1   6       94.76       92.85      7.30 o 
 -14   1   6       91.09      100.00      7.24 o 
 -13   1   6       50.62       48.80      4.57 o 
 -12   1   6      130.19      121.43      4.99 o 
 -11   1   6      326.75      340.63      8.21 o 
 -10   1   6       97.32       97.36      3.63 o 
  -9   1   6      179.99      200.36      4.47 o 
  -8   1   6      205.76      207.11      3.70 o 
  -7   1   6     1307.41     1317.93     15.80 o 
  -6   1   6     1617.80     1670.68     18.18 o 
  -5   1   6      610.71      691.08      8.58 o 
  -4   1   6     3421.89     3884.43     43.58 o 
  -3   1   6     7787.68     8422.64     93.45 o 
  -2   1   6     2626.48     2734.32     28.07 o 
  -1   1   6      667.37      667.16      8.88 o 
   0   1   6     1985.95     1989.26     28.88 o 
   1   1   6      684.46      679.78      8.76 o 
   2   1   6     2583.14     2681.83     33.23 o 
   3   1   6     7765.77     8354.52    104.50 o 
   4   1   6     3451.62     3909.62     36.96 o 
   5   1   6      613.12      688.12      7.28 o 
   6   1   6     1604.78     1669.42     17.61 o 
   7   1   6     1306.06     1313.19     14.22 o 
   8   1   6      201.17      203.28      3.67 o 
   9   1   6      182.80      190.59      4.02 o 
  10   1   6       90.59       87.21      3.54 o 
  11   1   6      327.31      339.07     10.21 o 
  12   1   6      121.94      118.91      5.17 o 
  13   1   6       52.80       57.72      4.06 o 
  14   1   6       89.22       92.94      5.25 o 
  15   1   6       93.60       96.49      6.31 o 
  16   1   6        8.85        7.63      4.35 o 
  17   1   6        0.03        2.97      6.08 o 
  18   1   6        4.95        6.27      4.23 o 
 -18   2   6       26.95       28.98      5.44 o 
 -17   2   6       45.06       43.65      5.79 o 
 -16   2   6       30.80       29.95      7.92 o 
 -15   2   6      199.77      214.42      9.83 o 
 -14   2   6      160.96      161.01      8.39 o 
 -13   2   6      239.57      253.28     17.67 o 
 -12   2   6       42.54       38.43      3.30 o 
 -11   2   6      157.43      167.96      8.68 o 
 -10   2   6      560.17      529.26     10.01 o 
  -9   2   6      161.85      152.74      4.26 o 
  -8   2   6     1398.90     1364.02     20.19 o 
  -7   2   6      231.57      233.26      3.56 o 
  -6   2   6      179.42      183.46      2.97 o 
  -5   2   6       98.90       91.80      1.68 o 
  -4   2   6     1012.88     1051.34     10.09 o 
  -3   2   6     3248.56     3397.54     30.82 o 
  -2   2   6       60.66       75.45      1.51 o 
  -1   2   6     2622.29     2738.68     26.77 o 
   0   2   6       28.09       48.21      1.44 o 
   1   2   6     2654.63     2845.71     38.29 o 
   2   2   6       61.81       83.51      2.37 o 
   3   2   6     3223.15     3340.26     40.80 o 
   4   2   6     1009.22     1031.38     11.13 o 
   5   2   6       93.02       84.67      2.05 o 
   6   2   6      179.43      194.13      2.99 o 
   7   2   6      226.47      223.54      3.17 o 
   8   2   6     1380.98     1369.34     16.41 o 
   9   2   6      161.34      156.69      3.79 o 
  10   2   6      564.28      549.76     14.76 o 
  11   2   6      155.58      152.64      5.58 o 
  12   2   6       43.74       39.45      3.55 o 
  13   2   6      237.72      235.37      7.28 o 
  14   2   6      164.84      179.49      6.65 o 
  15   2   6      212.42      219.55      7.55 o 
  16   2   6       30.71       34.41      8.11 o 
  17   2   6       48.46       49.59      6.28 o 
  18   2   6       27.08       25.55      5.30 o 
 -18   3   6       24.90       27.69      5.32 o 
 -17   3   6        1.13       -3.69      3.74 o 
 -16   3   6       18.14       14.12      5.99 o 
 -15   3   6       50.35       55.35     14.58 o 
 -14   3   6      239.32      234.03      9.83 o 
 -13   3   6       52.72       57.33      5.58 o 
 -12   3   6      328.58      316.79     10.99 o 
 -11   3   6      743.18      755.28     18.16 o 
 -10   3   6      245.85      239.52      6.82 o 
  -9   3   6      223.77      227.52      4.63 o 
  -8   3   6     1001.10     1019.68     12.67 o 
  -7   3   6      593.31      606.56      7.56 o 
  -6   3   6     1404.28     1409.53     13.59 o 
  -5   3   6      330.53      342.21      4.18 o 
  -4   3   6     1043.41     1143.84     11.13 o 
  -3   3   6      205.98      196.89      2.67 o 
  -2   3   6      520.72      519.70      5.38 o 
  -1   3   6     1451.08     1562.72     14.44 o 
   0   3   6       57.43       51.39      1.17 o 
   1   3   6     1450.55     1590.08     17.98 o 
   2   3   6      523.28      530.36      9.38 o 
   3   3   6      220.00      211.87      3.41 o 
   4   3   6     1066.65     1174.70     14.79 o 
   5   3   6      335.81      345.07      4.78 o 
   6   3   6     1397.70     1401.80     16.29 o 
   7   3   6      597.34      618.68      7.41 o 
   8   3   6     1017.08     1034.27     11.65 o 
   9   3   6      220.83      223.48      4.25 o 
  10   3   6      254.57      247.78      5.63 o 
  11   3   6      718.41      697.25     14.04 o 
  12   3   6      328.89      330.54      8.58 o 
  13   3   6       51.18       55.02      4.23 o 
  14   3   6      234.38      225.68      7.45 o 
  15   3   6       51.01       43.05      4.23 o 
  16   3   6       18.71       22.20      3.66 o 
  17   3   6        0.98       -1.06      3.89 o 
  18   3   6       24.73       20.96      5.05 o 
 -18   4   6        9.95       11.04      4.57 o 
 -17   4   6       49.98       60.68      6.55 o 
 -16   4   6       16.05       16.60      4.64 o 
 -15   4   6       46.95       48.33      5.74 o 
 -14   4   6      157.26      156.92      8.60 o 
 -13   4   6       54.01       61.84     10.04 o 
 -12   4   6        3.16        5.30      3.19 o 
 -11   4   6       15.45       12.75      4.44 o 
 -10   4   6       39.00       42.10      4.03 o 
  -9   4   6      321.29      316.37      5.82 o 
  -8   4   6      840.62      805.95     10.42 o 
  -7   4   6      383.56      366.61      5.43 o 
  -6   4   6     1679.68     1658.77     17.92 o 
  -5   4   6      454.80      452.62      5.67 o 
  -4   4   6      437.29      484.21      5.17 o 
  -3   4   6      226.51      232.54      3.05 o 
  -2   4   6     1943.67     2063.13     20.47 o 
  -1   4   6     1217.55     1386.38     12.98 o 
   0   4   6      131.83      128.45      1.81 o 
   1   4   6     1241.49     1409.29     13.92 o 
   2   4   6     1943.53     2071.28     21.66 o 
   3   4   6      222.51      233.62      5.01 o 
   4   4   6      445.19      483.32      6.84 o 
   5   4   6      461.06      451.88      6.00 o 
   6   4   6     1683.32     1654.72     19.06 o 
   7   4   6      384.55      378.37      6.87 o 
   8   4   6      848.07      830.86      9.71 o 
   9   4   6      346.98      356.08      5.88 o 
  10   4   6       35.31       33.61      2.53 o 
  11   4   6       17.30       15.47      2.61 o 
  12   4   6        3.26        4.12      2.48 o 
  13   4   6       49.52       54.00      4.15 o 
  14   4   6      163.23      169.04     10.68 o 
  15   4   6       47.97       48.11      5.92 o 
  16   4   6       16.49       16.45      3.46 o 
  17   4   6       49.09       57.05      7.44 o 
  18   4   6        9.64       16.16      8.11 o 
 -18   5   6       22.38       18.11      4.97 o 
 -17   5   6       47.29       45.93      8.40 o 
 -16   5   6       10.81       12.39      4.50 o 
 -15   5   6       23.73       23.33      4.83 o 
 -14   5   6       42.26       45.86      5.66 o 
 -13   5   6      397.67      410.37     19.51 o 
 -12   5   6       55.64       54.65      7.34 o 
 -11   5   6       36.89       21.63      5.21 o 
 -10   5   6       23.47       23.23      2.63 o 
  -9   5   6      304.74      294.83      7.28 o 
  -8   5   6       21.03       20.63      1.40 o 
  -7   5   6       80.53       77.60      2.18 o 
  -6   5   6      800.72      788.42      9.83 o 
  -5   5   6      494.98      498.63      6.79 o 
  -4   5   6      416.87      411.64      5.03 o 
  -3   5   6      354.60      322.68      4.81 o 
  -2   5   6     2224.43     2301.59     21.41 o 
  -1   5   6      992.95      940.23      8.66 o 
   0   5   6     1398.37     1507.29     14.07 o 
   1   5   6     1021.69      963.82     10.44 o 
   2   5   6     2225.51     2326.63     28.97 o 
   3   5   6      340.42      309.30      3.65 o 
   4   5   6      411.47      399.10      6.19 o 
   5   5   6      523.22      526.77      7.47 o 
   6   5   6      790.69      784.77      9.80 o 
   7   5   6       78.29       75.83      2.22 o 
   8   5   6       19.92       20.16      1.67 o 
   9   5   6      299.35      303.65      5.76 o 
  10   5   6       23.77       23.55      2.33 o 
  11   5   6       36.77       33.85      3.19 o 
  12   5   6       61.53       62.06      4.27 o 
  13   5   6      385.32      389.24     13.95 o 
  14   5   6       39.87       42.89      4.13 o 
  15   5   6       21.42       20.66      3.69 o 
  16   5   6       10.77        8.05      3.28 o 
  17   5   6       49.00       48.79      4.66 o 
  18   5   6       20.81       21.44      7.15 o 
 -17   6   6       37.44       38.60      5.79 o 
 -16   6   6       14.12       21.78      4.92 o 
 -15   6   6       26.51       28.21      5.19 o 
 -14   6   6       40.24       34.34      5.41 o 
 -13   6   6      170.33      182.12     11.97 o 
 -12   6   6       63.17       62.38      7.72 o 
 -11   6   6      283.09      277.47      8.96 o 
 -10   6   6       58.92       55.71      5.12 o 
  -9   6   6      147.27      131.39      4.77 o 
  -8   6   6      355.42      360.04      7.22 o 
  -7   6   6      197.34      183.99      3.65 o 
  -6   6   6        0.83        1.95      0.73 o 
  -5   6   6      136.58      123.01      2.26 o 
  -4   6   6      659.00      653.72      8.04 o 
  -3   6   6      133.58      129.68      2.39 o 
  -2   6   6      772.64      803.92      8.41 o 
  -1   6   6       29.29       33.37      0.92 o 
   0   6   6     2150.62     2222.47     19.56 o 
   1   6   6       34.92       41.53      1.76 o 
   2   6   6      755.05      793.57      8.56 o 
   3   6   6      150.90      144.68      2.58 o 
   4   6   6      656.46      642.60      7.56 o 
   5   6   6      139.99      130.08      3.66 o 
   6   6   6        0.87       -0.97      0.97 o 
   7   6   6      209.08      195.19      4.10 o 
   8   6   6      363.02      365.82      8.01 o 
   9   6   6      151.85      141.79      4.06 o 
  10   6   6       63.09       68.72      2.92 o 
  11   6   6      289.79      294.83      7.87 o 
  12   6   6       61.42       56.40      4.19 o 
  13   6   6      178.28      171.65      6.41 o 
  14   6   6       37.13       40.91      4.14 o 
  15   6   6       24.65       26.31      3.77 o 
  16   6   6       13.28       19.55      3.68 o 
  17   6   6       38.91       46.76      5.66 o 
 -17   7   6       13.10       16.91      4.85 o 
 -16   7   6        4.32        3.90      7.34 o 
 -15   7   6       47.69       48.76      6.13 o 
 -14   7   6        0.23        4.91      5.70 o 
 -13   7   6       34.11       41.33      7.15 o 
 -12   7   6       12.62       19.35      5.70 o 
 -11   7   6      245.62      259.15      8.69 o 
 -10   7   6      109.15      106.52      5.44 o 
  -9   7   6       58.25       51.37      4.15 o 
  -8   7   6       55.61       50.23      3.68 o 
  -7   7   6      715.37      704.75     10.02 o 
  -6   7   6      220.14      208.58      4.04 o 
  -5   7   6      673.00      657.57      7.62 o 
  -4   7   6       77.21       75.36      1.76 o 
  -3   7   6      603.43      610.65      7.07 o 
  -2   7   6       12.48       15.42      0.74 o 
  -1   7   6      392.85      389.29      4.54 o 
   0   7   6      234.48      251.88      3.49 o 
   1   7   6      390.56      389.93      4.45 o 
   2   7   6       13.52       16.38      0.99 o 
   3   7   6      573.21      583.53      6.37 o 
   4   7   6       79.00       73.66      1.78 o 
   5   7   6      673.01      656.25      8.58 o 
   6   7   6      208.75      203.22      4.20 o 
   7   7   6      700.41      693.64     11.23 o 
   8   7   6       52.46       46.53      2.61 o 
   9   7   6       60.85       54.29      2.93 o 
  10   7   6      106.71      105.78      4.28 o 
  11   7   6      240.02      234.71      9.82 o 
  12   7   6       14.55       18.34      3.11 o 
  13   7   6       31.92       31.24      3.68 o 
  14   7   6        0.08       -2.63      2.63 o 
  15   7   6       49.37       51.15      4.65 o 
  16   7   6        4.26        1.04      3.71 o 
  17   7   6       12.89       13.91      4.42 o 
 -17   8   6        3.27        4.68      4.34 o 
 -16   8   6       25.64       25.57      5.17 o 
 -15   8   6        0.52        1.47      3.89 o 
 -14   8   6        4.82        3.48      5.41 o 
 -13   8   6       96.86       91.54      9.85 o 
 -12   8   6      123.63      133.25      9.56 o 
 -11   8   6      162.93      169.37      8.98 o 
 -10   8   6      165.65      161.13      6.87 o 
  -9   8   6      264.39      260.90      8.71 o 
  -8   8   6      257.40      247.32     20.66 o 
  -7   8   6        0.11       -1.23      1.23 o 
  -6   8   6      110.38      122.78      3.12 o 
  -5   8   6      331.23      343.30      5.24 o 
  -4   8   6       42.49       40.31      1.68 o 
  -3   8   6      396.17      400.87      4.81 o 
  -2   8   6      182.21      181.55      2.63 o 
  -1   8   6      367.83      375.09      4.44 o 
   0   8   6      553.23      561.62      7.18 o 
   1   8   6      355.55      351.44      4.79 o 
   2   8   6      196.82      193.16      3.43 o 
   3   8   6      388.42      398.03      5.80 o 
   4   8   6       45.80       45.81      1.57 o 
   5   8   6      335.77      342.95      5.49 o 
   6   8   6      107.28      115.76      4.68 o 
   7   8   6        0.15       -1.29      1.29 o 
   8   8   6      248.14      239.46      5.58 o 
   9   8   6      256.19      262.05      6.79 o 
  10   8   6      159.09      160.81      5.75 o 
  11   8   6      161.75      153.01      7.15 o 
  12   8   6      122.45      124.04      5.77 o 
  13   8   6       98.43      109.05      6.36 o 
  14   8   6        4.50        2.95      2.84 o 
  15   8   6        0.39       -3.19      3.55 o 
  16   8   6       27.72       33.19      5.24 o 
  17   8   6        3.76        0.97      3.82 o 
 -16   9   6       21.02       23.88      5.12 o 
 -15   9   6       17.36       13.13      4.70 o 
 -14   9   6       64.83       54.65      8.50 o 
 -13   9   6       51.66       69.52      8.69 o 
 -12   9   6       56.46       62.16      5.28 o 
 -11   9   6       16.36       15.86      3.52 o 
 -10   9   6       50.35       48.61      4.77 o 
  -9   9   6       22.28       20.74      3.48 o 
  -8   9   6       63.08       53.13      5.31 o 
  -7   9   6       48.59       51.93      4.09 o 
  -6   9   6       61.67       59.72      3.19 o 
  -5   9   6      115.05      120.38      3.16 o 
  -4   9   6      124.88      127.17      3.24 o 
  -3   9   6      557.43      556.21      9.49 o 
  -2   9   6       81.13       83.59      1.88 o 
  -1   9   6       90.80       92.20      2.03 o 
   0   9   6       21.72       26.80      1.37 o 
   1   9   6       79.13       81.05      2.06 o 
   2   9   6       88.34       81.39      2.32 o 
   3   9   6      549.90      550.29      7.63 o 
   4   9   6      123.57      126.05      2.75 o 
   5   9   6      105.37      117.07      5.92 o 
   6   9   6       57.47       56.21      2.86 o 
   7   9   6       47.95       51.06      2.86 o 
   8   9   6       62.64       56.90      3.45 o 
   9   9   6       21.68       25.55      2.79 o 
  10   9   6       50.74       55.11      3.66 o 
  11   9   6       15.95       17.24      2.78 o 
  12   9   6       54.67       59.32      4.56 o 
  13   9   6       51.42       61.89      4.78 o 
  14   9   6       66.16       71.30      6.48 o 
  15   9   6       16.13       17.65      4.62 o 
  16   9   6       21.86       24.27      5.05 o 
 -16  10   6        1.25        2.01      4.12 o 
 -15  10   6       16.01       12.26      4.76 o 
 -14  10   6       12.32       22.02      6.57 o 
 -13  10   6       13.20        9.33      3.74 o 
 -12  10   6      114.19      112.25      7.07 o 
 -11  10   6       18.85       20.29      3.99 o 
 -10  10   6      191.07      198.29      8.16 o 
  -9  10   6      185.68      190.21      7.84 o 
  -8  10   6      204.03      219.21      8.18 o 
  -7  10   6      101.10      102.49      5.58 o 
  -6  10   6       70.27       67.87      3.06 o 
  -5  10   6      452.56      433.70      8.14 o 
  -4  10   6      599.27      605.81      9.16 o 
  -3  10   6      282.48      279.05      5.16 o 
  -2  10   6      447.59      445.78      7.16 o 
  -1  10   6      401.60      385.57      7.41 o 
   0  10   6      229.65      218.76      4.73 o 
   1  10   6      392.16      391.53      5.87 o 
   2  10   6      454.55      460.93      6.66 o 
   3  10   6      275.05      270.82      5.07 o 
   4  10   6      618.29      598.39      9.95 o 
   5  10   6      469.33      453.21      8.20 o 
   6  10   6       66.82       61.91      3.41 o 
   7  10   6      100.74      101.74      4.82 o 
   8  10   6      197.52      202.80      6.20 o 
   9  10   6      184.08      184.36     11.96 o 
  10  10   6      180.77      186.73      6.64 o 
  11  10   6       17.42       21.47      3.01 o 
  12  10   6      113.13      117.44      5.85 o 
  13  10   6       12.62        6.77      4.01 o 
  14  10   6       12.79       11.08      4.09 o 
  15  10   6       15.75       18.81      4.57 o 
  16  10   6        0.97        3.36      3.99 o 
 -15  11   6        3.65        7.09      4.34 o 
 -14  11   6       19.29       20.86      6.76 o 
 -13  11   6       19.76       21.19      4.27 o 
 -12  11   6       31.38       34.05     10.24 o 
 -11  11   6      134.02      144.23      7.56 o 
 -10  11   6       10.09        1.83      3.38 o 
  -9  11   6        3.32        1.06      2.87 o 
  -8  11   6       62.59       56.51      5.03 o 
  -7  11   6      184.97      171.49      7.44 o 
  -6  11   6       99.48       96.89      4.28 o 
  -5  11   6       95.57       87.81      4.17 o 
  -4  11   6      128.38      127.89      4.58 o 
  -3  11   6      176.93      172.39      5.27 o 
  -2  11   6       93.69       86.19      3.89 o 
  -1  11   6       17.68       17.20      2.19 o 
   0  11   6        6.37        5.82      1.82 o 
   1  11   6       16.84       17.08      1.82 o 
   2  11   6       90.95       82.25      3.24 o 
   3  11   6      185.31      179.57      4.79 o 
   4  11   6      124.66      129.02      3.96 o 
   5  11   6       92.63      100.36      5.12 o 
   6  11   6       95.06       91.28      4.34 o 
   7  11   6      190.67      197.37      5.91 o 
   8  11   6       60.16       57.85      5.03 o 
   9  11   6        3.60        9.20      2.93 o 
  10  11   6        9.41        9.94      2.82 o 
  11  11   6      129.73      129.80     17.28 o 
  12  11   6       31.62       18.54      5.79 o 
  13  11   6       20.03       18.80      4.48 o 
  14  11   6       18.09       16.90      4.64 o 
  15  11   6        3.63        7.14      8.50 o 
 -15  12   6        5.78        4.83      5.60 o 
 -14  12   6       15.23       11.39      6.18 o 
 -13  12   6        9.52       13.83      4.07 o 
 -12  12   6        4.45        5.92      3.82 o 
 -11  12   6        5.79        3.81      3.75 o 
 -10  12   6       10.69       13.48      3.79 o 
  -9  12   6       53.34       53.92      5.25 o 
  -8  12   6      116.03      122.64      6.73 o 
  -7  12   6      131.80      133.12      6.69 o 
  -6  12   6       38.17       35.85      3.39 o 
  -5  12   6      134.07      129.80      5.65 o 
  -4  12   6      300.18      294.02     10.81 o 
  -3  12   6      247.05      254.20      8.32 o 
  -2  12   6      148.38      146.76      5.05 o 
  -1  12   6      158.95      159.18      5.20 o 
   0  12   6       44.16       41.78      3.48 o 
   1  12   6      164.39      155.00      4.28 o 
   2  12   6      140.39      138.18      4.13 o 
   3  12   6      257.77      267.65     12.66 o 
   4  12   6      297.09      297.45      7.11 o 
   5  12   6      133.92      138.79      6.14 o 
   6  12   6       39.15       34.65      3.96 o 
   7  12   6      133.23      138.37      5.99 o 
   8  12   6      113.04      126.30      5.26 o 
   9  12   6       52.63       59.33      5.26 o 
  10  12   6       11.83       12.25      3.60 o 
  11  12   6        5.88        6.66      3.55 o 
  12  12   6        5.14        4.44      5.21 o 
  13  12   6        9.23        3.86      3.82 o 
  14  12   6       13.80       15.66      7.44 o 
  15  12   6        5.49        4.25      6.18 o 
 -14  13   6        5.55        2.12      5.79 o 
 -13  13   6        3.65        5.61      3.89 o 
 -12  13   6       30.34       27.39      4.71 o 
 -11  13   6       21.58       20.66      5.99 o 
 -10  13   6       34.64       33.06      4.83 o 
  -9  13   6        3.34        0.45      3.48 o 
  -8  13   6       12.29        8.16      3.67 o 
  -7  13   6       28.49       29.33      4.37 o 
  -6  13   6       67.11       66.08      5.53 o 
  -5  13   6      132.64      143.93      6.49 o 
  -4  13   6        6.39        2.16      2.66 o 
  -3  13   6       21.41       18.37      3.28 o 
  -2  13   6       36.16       33.27      4.44 o 
  -1  13   6      421.52      428.02      9.72 o 
   0  13   6       37.95       34.32      3.79 o 
   1  13   6      421.87      426.76     14.19 o 
   2  13   6       33.99       33.52      2.82 o 
   3  13   6       20.01       21.78      2.51 o 
   4  13   6        6.88        4.72      2.13 o 
   5  13   6      132.71      134.07      6.34 o 
   6  13   6       67.44       72.29      6.28 o 
   7  13   6       27.10       29.73      4.09 o 
   8  13   6       11.66        9.37      3.48 o 
   9  13   6        3.14       -0.27      3.13 o 
  10  13   6       35.24       28.97      4.50 o 
  11  13   6       22.33       19.66      4.30 o 
  12  13   6       31.27       28.95      4.54 o 
  13  13   6        3.70        7.99      4.09 o 
  14  13   6        5.19        4.25      5.79 o 
 -13  14   6       31.37       34.66      6.28 o 
 -12  14   6       26.46       18.72      4.44 o 
 -11  14   6       33.05       37.16      5.41 o 
 -10  14   6       93.30       92.16      6.90 o 
  -9  14   6       43.20       39.63      5.12 o 
  -8  14   6       67.08       65.30      5.79 o 
  -7  14   6       38.41       45.00      6.95 o 
  -6  14   6       61.86       62.96      7.92 o 
  -5  14   6      182.67      186.57      7.42 o 
  -4  14   6      137.14      134.92      7.24 o 
  -3  14   6       44.42       38.63      4.16 o 
  -2  14   6       42.89       44.65      4.44 o 
  -1  14   6      113.68      104.34      7.92 o 
   0  14   6       22.30       22.02      3.62 o 
   1  14   6      113.84      110.34      7.34 o 
   2  14   6       40.96       43.41      4.29 o 
   3  14   6       43.12       42.30      3.28 o 
   4  14   6      135.72      140.35      6.52 o 
   5  14   6      175.15      174.61      7.36 o 
   6  14   6       65.38       71.03      5.58 o 
   7  14   6       35.94       36.40      4.62 o 
   8  14   6       66.11       66.00      5.60 o 
   9  14   6       45.18       43.23      5.50 o 
  10  14   6       93.39       96.25     12.46 o 
  11  14   6       34.03       33.48      5.70 o 
  12  14   6       26.11       25.38      4.71 o 
  13  14   6       30.63       37.66      8.30 o 
 -12  15   6        4.02        5.79      3.96 o 
 -11  15   6       26.82       29.46      5.05 o 
 -10  15   6       17.58       19.31      6.37 o 
  -9  15   6       11.70       11.20      5.79 o 
  -8  15   6       52.12       61.80      8.50 o 
  -7  15   6       32.78       27.62      6.57 o 
  -6  15   6       10.30        9.27      5.41 o 
  -5  15   6       25.12       31.87      6.37 o 
  -4  15   6       30.30       34.72      4.34 o 
  -3  15   6      125.71      133.92      6.81 o 
  -2  15   6       33.56       25.95      6.37 o 
  -1  15   6       46.60       48.54      4.83 o 
   0  15   6      141.08      159.91     16.22 o 
   1  15   6       45.45       34.56      4.16 o 
   2  15   6       33.74       40.17     11.01 o 
   3  15   6      125.41      130.08      6.55 o 
   4  15   6       30.68       31.67      6.18 o 
   5  15   6       24.57       15.45      5.41 o 
   6  15   6        9.68        4.66      3.33 o 
   7  15   6       34.76       33.70      4.64 o 
   8  15   6       53.05       55.70      5.53 o 
   9  15   6       12.24        9.02      3.89 o 
  10  15   6       16.88       25.88      6.57 o 
  11  15   6       26.57       30.71      6.76 o 
  12  15   6        4.51        3.86      5.41 o 
 -11  16   6       12.96        8.50      5.79 o 
 -10  16   6       11.04       11.78      5.99 o 
  -9  16   6        1.39       -3.48      5.02 o 
  -8  16   6        6.98       -2.70      5.02 o 
  -7  16   6        7.79       -4.63      4.83 o 
  -6  16   6       70.02       55.62      7.72 o 
  -5  16   6        8.07        5.21      5.21 o 
  -4  16   6       20.49       14.86      3.95 o 
  -3  16   6      117.16      118.40      6.73 o 
  -2  16   6      100.22      119.33      6.87 o 
  -1  16   6       96.83      113.58     10.14 o 
   0  16   6      272.36      278.98      9.76 o 
   1  16   6       98.26       99.80      6.41 o 
   2  16   6      102.43      113.62      8.21 o 
   3  16   6      119.37      108.15     10.24 o 
   4  16   6       18.13       18.73      5.99 o 
   5  16   6        7.24        2.90      4.83 o 
   6  16   6       69.93       51.37      7.53 o 
   7  16   6        7.59        4.63      5.41 o 
   8  16   6        7.33        3.86      5.41 o 
   9  16   6        1.53       -4.63      4.63 o 
  10  16   6       11.31        4.06      5.60 o 
  11  16   6       12.61       16.03      6.37 o 
 -10  17   6       26.08       34.38      7.34 o 
  -9  17   6        5.95        2.90      5.21 o 
  -8  17   6        9.98       16.03      6.37 o 
  -7  17   6       10.39        8.11      5.60 o 
  -6  17   6       23.91       33.99      7.15 o 
  -5  17   6        0.17        7.92      5.41 o 
  -4  17   6       36.89       39.28      4.83 o 
  -3  17   6       17.66       13.48      3.82 o 
  -2  17   6       39.82       34.31      4.70 o 
  -1  17   6        2.53        1.54      3.28 o 
   0  17   6        9.31        7.46      3.62 o 
   1  17   6        3.09        4.90      4.06 o 
   2  17   6       37.84       45.34      4.89 o 
   3  17   6       18.65       23.17      6.37 o 
   4  17   6       36.91       35.53      6.95 o 
   5  17   6        0.08       -4.44      5.02 o 
   6  17   6       25.32       33.22      7.15 o 
   7  17   6       10.81       11.01      5.99 o 
   8  17   6       11.33       14.68      6.18 o 
   9  17   6        5.34        7.53      5.79 o 
  10  17   6       24.91       23.95      6.76 o 
  -8  18   6       10.32        5.41      5.99 o 
  -7  18   6        1.48        7.92      5.79 o 
  -6  18   6        5.27        5.60      5.60 o 
  -5  18   6        4.13        7.92      5.79 o 
  -4  18   6       12.81        6.76      5.21 o 
  -3  18   6       21.67       19.64      4.23 o 
  -2  18   6       73.24       61.89      5.67 o 
  -1  18   6       27.67       22.59      4.36 o 
   0  18   6        0.60        1.20      3.41 o 
   1  18   6       26.66       26.35      5.31 o 
   2  18   6       74.22       85.55      9.27 o 
   3  18   6       22.54       20.08      6.37 o 
   4  18   6       13.96       18.35      6.18 o 
   5  18   6        3.80        9.85      5.79 o 
   6  18   6        4.90        3.86      5.60 o 
   7  18   6        1.65       -5.02      5.02 o 
   8  18   6       10.94       12.17      6.18 o 
  -6  19   6       11.89        9.66      5.99 o 
  -5  19   6        0.07       -4.63      4.63 o 
  -4  19   6        0.61       -4.44      5.02 o 
  -3  19   6        0.81       -2.32      4.83 o 
  -2  19   6       19.11       22.50      4.30 o 
  -1  19   6        1.87        6.48      3.68 o 
   0  19   6       45.48       55.08      6.47 o 
   1  19   6        1.88        2.58      5.70 o 
   2  19   6       19.98       15.45      6.37 o 
   3  19   6        0.83       -0.19      5.02 o 
   4  19   6        0.34        0.97      5.60 o 
   5  19   6        0.13        2.32      5.41 o 
   6  19   6       12.08       13.52      6.37 o 
  -2  20   6        4.89        0.53      5.70 o 
  -1  20   6        0.18        4.77      3.75 o 
   0  20   6        9.34       13.40      5.02 o 
   1  20   6        0.24        0.77      5.41 o 
   2  20   6        5.14        4.25      5.60 o 
   1   0   7      297.01      268.45      5.02 o 
   2   0   7      815.90      810.38      9.01 o 
   3   0   7      393.46      384.51      4.69 o 
   4   0   7      804.73     1003.97     11.07 o 
   5   0   7      262.06      260.78      3.65 o 
   6   0   7       60.37       68.62      1.62 o 
   7   0   7      458.59      445.84      6.21 o 
   8   0   7      515.31      525.25      6.81 o 
   9   0   7      763.64      738.28      9.98 o 
  10   0   7      311.40      304.49      6.64 o 
  11   0   7      261.19      247.56      6.86 o 
  12   0   7      271.85      266.53      7.50 o 
  13   0   7        9.24       11.99      3.73 o 
  14   0   7      150.59      141.73      6.10 o 
  15   0   7       11.84       12.95      4.34 o 
  16   0   7      104.43      110.09      7.99 o 
  17   0   7       96.32      113.14      8.50 o 
  18   0   7        5.76       -0.60      4.01 o 
 -18   1   7        7.97        4.89      4.16 o 
 -17   1   7       40.14       42.65      5.94 o 
 -16   1   7       59.90       56.40      6.35 o 
 -15   1   7      106.12      118.90     12.26 o 
 -14   1   7      179.59      161.75      8.53 o 
 -13   1   7      128.29      122.33      5.34 o 
 -12   1   7      234.64      227.93      8.02 o 
 -11   1   7      311.80      329.89      8.07 o 
 -10   1   7     1020.84     1017.06     16.00 o 
  -9   1   7      202.97      200.57      4.53 o 
  -8   1   7      915.10      888.26     11.43 o 
  -7   1   7       70.29       68.63      1.86 o 
  -6   1   7      426.09      445.34      5.76 o 
  -5   1   7     1372.07     1380.78     15.13 o 
  -4   1   7     2422.42     2563.60     26.77 o 
  -3   1   7     1419.78     1573.44     16.71 o 
  -2   1   7     2356.99     2556.69     27.50 o 
  -1   1   7     5362.63     5756.68     71.47 o 
   0   1   7     1066.74     1096.97     15.92 o 
   1   1   7     5399.24     5791.22     70.76 o 
   2   1   7     2416.04     2638.98     31.89 o 
   3   1   7     1424.49     1571.07     17.95 o 
   4   1   7     2416.64     2545.08     28.94 o 
   5   1   7     1377.35     1399.30     13.86 o 
   6   1   7      423.29      451.15      5.19 o 
   7   1   7       71.19       69.52      2.31 o 
   8   1   7      913.01      909.97     10.54 o 
   9   1   7      207.38      205.39      4.35 o 
  10   1   7     1023.39     1022.86     18.09 o 
  11   1   7      309.41      316.54      8.00 o 
  12   1   7      239.25      224.49      6.87 o 
  13   1   7      127.48      123.98      5.51 o 
  14   1   7      169.89      179.35      6.52 o 
  15   1   7      105.59      106.10      5.65 o 
  16   1   7       54.62       50.11      5.99 o 
  17   1   7       39.58       38.44      5.67 o 
  18   1   7        8.99       11.02      4.57 o 
 -18   2   7       29.38       39.91      5.89 o 
 -17   2   7       14.82       13.34      4.56 o 
 -16   2   7       41.43       35.97      5.52 o 
 -15   2   7        7.88       13.17      5.60 o 
 -14   2   7       16.62       15.04      4.44 o 
 -13   2   7      226.67      233.86     11.68 o 
 -12   2   7      252.46      261.25      7.33 o 
 -11   2   7      184.40      177.85     10.56 o 
 -10   2   7      189.28      178.00      4.73 o 
  -9   2   7      282.48      281.67      6.11 o 
  -8   2   7      354.52      349.62      5.82 o 
  -7   2   7     1541.95     1535.55     17.33 o 
  -6   2   7     1055.21     1024.94     11.56 o 
  -5   2   7     1166.45     1212.98     13.31 o 
  -4   2   7      233.58      218.06      2.91 o 
  -3   2   7     1502.52     1629.05     16.58 o 
  -2   2   7     2409.89     2658.52     24.76 o 
  -1   2   7      574.75      581.47      6.69 o 
   0   2   7      660.78      707.03      9.06 o 
   1   2   7      574.61      584.36      7.97 o 
   2   2   7     2377.06     2631.28     41.97 o 
   3   2   7     1544.70     1703.46     23.46 o 
   4   2   7      221.93      206.54      2.95 o 
   5   2   7     1144.69     1188.01     12.88 o 
   6   2   7     1026.53     1002.95     11.18 o 
   7   2   7     1575.95     1602.06     16.86 o 
   8   2   7      342.44      346.67      5.46 o 
   9   2   7      284.67      284.41      5.40 o 
  10   2   7      175.68      164.99      5.10 o 
  11   2   7      179.95      166.93      7.07 o 
  12   2   7      265.13      267.18      7.58 o 
  13   2   7      237.32      231.99     13.48 o 
  14   2   7       18.57       19.08      3.26 o 
  15   2   7        7.16       10.36      3.13 o 
  16   2   7       39.52       39.28      5.66 o 
  17   2   7       15.80       17.17      4.62 o 
  18   2   7       28.64       38.02      5.73 o 
 -18   3   7       34.85       46.32      6.20 o 
 -17   3   7        5.77        8.92      4.73 o 
 -16   3   7       66.73       68.68      6.87 o 
 -15   3   7       50.86       45.91      5.73 o 
 -14   3   7        1.20       -0.58      3.41 o 
 -13   3   7      101.90      102.36     19.22 o 
 -12   3   7       92.89       85.95     20.18 o 
 -11   3   7       22.36       23.88      2.62 o 
 -10   3   7      179.94      169.14      5.29 o 
  -9   3   7        5.61        6.09      1.64 o 
  -8   3   7      566.03      550.59      9.46 o 
  -7   3   7      671.46      682.58      8.12 o 
  -6   3   7       71.27       71.50      1.59 o 
  -5   3   7      606.93      593.38      6.75 o 
  -4   3   7     1503.11     1474.08     14.04 o 
  -3   3   7     1419.79     1488.17     13.53 o 
  -2   3   7     2437.80     2574.38     22.40 o 
  -1   3   7       93.29       83.33      1.36 o 
   0   3   7     6284.89     6898.76     70.26 o 
   1   3   7       98.89       89.28      2.04 o 
   2   3   7     2488.68     2624.40     41.14 o 
   3   3   7     1452.13     1520.68     20.94 o 
   4   3   7     1485.07     1475.08     16.80 o 
   5   3   7      622.54      616.63      7.08 o 
   6   3   7       75.00       75.08      1.86 o 
   7   3   7      690.78      696.99      8.20 o 
   8   3   7      559.50      549.51      6.95 o 
   9   3   7        6.03        7.29      1.44 o 
  10   3   7      171.35      168.28      4.57 o 
  11   3   7       20.53       18.19      2.71 o 
  12   3   7       89.34       87.41      4.71 o 
  13   3   7      101.62       93.95      5.21 o 
  14   3   7        0.91        2.81      2.71 o 
  15   3   7       46.57       46.63      4.30 o 
  16   3   7       62.20       64.04      4.87 o 
  17   3   7        6.56        5.11      4.15 o 
  18   3   7       35.14       47.12      8.88 o 
 -18   4   7        6.64       11.42      4.62 o 
 -17   4   7        7.17        9.10      4.92 o 
 -16   4   7       49.31       52.11      6.15 o 
 -15   4   7       80.90       66.13      6.46 o 
 -14   4   7       85.87       74.76      6.67 o 
 -13   4   7      276.45      285.61     10.70 o 
 -12   4   7       72.55       71.40      9.27 o 
 -11   4   7      101.73       98.11      8.88 o 
 -10   4   7      113.66      110.85      7.15 o 
  -9   4   7      137.96      133.16      3.47 o 
  -8   4   7      110.30      107.27      2.63 o 
  -7   4   7      214.72      217.86      3.79 o 
  -6   4   7      586.45      565.77      7.08 o 
  -5   4   7     1437.34     1444.13     14.68 o 
  -4   4   7      539.52      558.12      5.89 o 
  -3   4   7      199.44      209.06      2.54 o 
  -2   4   7     1283.17     1303.17     12.40 o 
  -1   4   7      600.58      577.98      6.19 o 
   0   4   7     1141.06     1175.78     13.70 o 
   1   4   7      616.18      591.56      7.43 o 
   2   4   7     1314.75     1347.90     14.22 o 
   3   4   7      193.41      204.32      4.08 o 
   4   4   7      528.84      555.75      7.75 o 
   5   4   7     1442.72     1454.19     16.74 o 
   6   4   7      591.81      585.90      8.30 o 
   7   4   7      218.34      217.62      3.56 o 
   8   4   7      111.65      110.88      3.54 o 
   9   4   7      139.32      143.16      3.53 o 
  10   4   7      111.82      103.29      5.10 o 
  11   4   7      100.66      101.34      5.13 o 
  12   4   7       82.45       79.17      4.60 o 
  13   4   7      279.52      285.08      8.23 o 
  14   4   7       87.28       95.47      5.43 o 
  15   4   7       81.93       83.98      5.35 o 
  16   4   7       45.82       50.80      4.60 o 
  17   4   7        8.29       10.77      3.35 o 
  18   4   7        5.88        5.79      6.37 o 
 -17   5   7        1.30       -1.06      3.96 o 
 -16   5   7       37.05       44.60      8.11 o 
 -15   5   7       27.13       25.67      5.05 o 
 -14   5   7       45.03       47.01      5.67 o 
 -13   5   7       54.27       58.89      9.66 o 
 -12   5   7      120.06      100.42      9.66 o 
 -11   5   7       78.06       64.12      7.72 o 
 -10   5   7      252.26      241.61      8.03 o 
  -9   5   7      390.61      390.80     11.27 o 
  -8   5   7      210.82      212.55      3.89 o 
  -7   5   7       85.87       84.64      2.30 o 
  -6   5   7      358.13      345.68      5.20 o 
  -5   5   7      275.49      262.59      3.46 o 
  -4   5   7      605.64      610.03      6.80 o 
  -3   5   7       68.70       75.44      1.46 o 
  -2   5   7      138.48      148.23      1.91 o 
  -1   5   7      255.53      286.38      3.26 o 
   0   5   7      303.48      306.39      3.71 o 
   1   5   7      252.14      283.39      3.58 o 
   2   5   7      135.65      152.19      2.70 o 
   3   5   7       75.83       85.04      1.84 o 
   4   5   7      603.56      609.66      8.52 o 
   5   5   7      255.34      251.64      4.46 o 
   6   5   7      380.61      374.42      6.33 o 
   7   5   7       90.48       83.57      2.28 o 
   8   5   7      205.05      205.97      4.61 o 
   9   5   7      389.24      381.68      6.54 o 
  10   5   7      267.57      259.74      6.03 o 
  11   5   7       75.42       71.57      4.23 o 
  12   5   7      123.76      124.26      5.39 o 
  13   5   7       53.11       52.68      4.27 o 
  14   5   7       49.18       47.35      4.26 o 
  15   5   7       25.35       26.12      6.34 o 
  16   5   7       38.15       46.73      8.19 o 
  17   5   7        1.30        0.90      3.66 o 
 -17   6   7       44.09       55.46      6.42 o 
 -16   6   7       10.26        8.74      4.42 o 
 -15   6   7       30.91       26.90      5.11 o 
 -14   6   7      128.90      134.47      8.28 o 
 -13   6   7       48.20       45.96      7.53 o 
 -12   6   7      202.31      211.86     12.17 o 
 -11   6   7       52.16       50.60      6.76 o 
 -10   6   7      124.65      122.78      5.85 o 
  -9   6   7      295.99      300.20      8.88 o 
  -8   6   7      271.56      265.02      5.82 o 
  -7   6   7     1285.69     1269.71     14.02 o 
  -6   6   7      540.99      544.75      6.73 o 
  -5   6   7     1021.75     1013.64     12.11 o 
  -4   6   7      535.31      556.17      7.51 o 
  -3   6   7      512.54      480.34      4.90 o 
  -2   6   7      517.02      508.51      5.23 o 
  -1   6   7       46.89       51.52      1.15 o 
   0   6   7       14.65       21.56      0.93 o 
   1   6   7       44.34       48.47      1.44 o 
   2   6   7      505.99      498.90      6.43 o 
   3   6   7      497.24      464.06      5.46 o 
   4   6   7      538.19      547.74      7.13 o 
   5   6   7     1026.52     1003.76     13.44 o 
   6   6   7      548.76      552.43      8.22 o 
   7   6   7     1280.52     1284.79     16.93 o 
   8   6   7      257.77      237.98      6.98 o 
   9   6   7      296.39      295.39      6.19 o 
  10   6   7      129.97      134.14      3.80 o 
  11   6   7       49.29       47.70      3.71 o 
  12   6   7      197.22      189.35      8.95 o 
  13   6   7       46.14       41.87      3.96 o 
  14   6   7      128.18      129.94      6.10 o 
  15   6   7       30.29       32.73      8.26 o 
  16   6   7        9.79        3.60      3.93 o 
  17   6   7       43.65       38.36      5.44 o 
 -17   7   7        6.95        6.79      4.48 o 
 -16   7   7       13.88       13.63      5.41 o 
 -15   7   7       78.19       93.49      9.85 o 
 -14   7   7       60.50       51.98      6.13 o 
 -13   7   7        4.88        4.63      5.21 o 
 -12   7   7       18.31       16.61      5.60 o 
 -11   7   7       38.88       45.59      4.50 o 
 -10   7   7       43.19       41.63      4.03 o 
  -9   7   7       70.45       52.65      4.23 o 
  -8   7   7       45.54       44.77      3.18 o 
  -7   7   7      248.32      241.28      4.24 o 
  -6   7   7        6.02        5.13      1.04 o 
  -5   7   7       30.43       30.28      1.29 o 
  -4   7   7     1342.82     1334.89     15.98 o 
  -3   7   7      670.54      669.46      6.91 o 
  -2   7   7      741.79      734.56      6.98 o 
  -1   7   7      840.32      829.39      8.59 o 
   0   7   7     2065.52     2014.05     22.24 o 
   1   7   7      826.91      803.17     10.03 o 
   2   7   7      737.18      728.34      9.20 o 
   3   7   7      657.57      660.33      7.81 o 
   4   7   7     1360.52     1373.61     14.74 o 
   5   7   7       30.68       30.57      1.88 o 
   6   7   7        5.53        4.81      1.28 o 
   7   7   7      238.78      235.74      5.19 o 
   8   7   7       48.60       49.88      2.66 o 
   9   7   7       71.73       68.28      3.14 o 
  10   7   7       41.40       41.46      3.23 o 
  11   7   7       40.29       44.01      3.72 o 
  12   7   7       17.16       15.97      3.54 o 
  13   7   7        5.10        7.09      2.78 o 
  14   7   7       62.95       68.68      4.96 o 
  15   7   7       78.60       75.86      6.67 o 
  16   7   7       12.92       18.19      4.59 o 
  17   7   7        7.47        4.97      4.25 o 
 -17   8   7       17.39       23.39      5.24 o 
 -16   8   7        6.93       13.27      4.54 o 
 -15   8   7        9.16       12.17      4.51 o 
 -14   8   7       13.98       13.52      6.37 o 
 -13   8   7        3.15        5.21      5.21 o 
 -12   8   7      116.12      120.24      6.90 o 
 -11   8   7       62.48       62.68      5.09 o 
 -10   8   7       20.54       14.60      3.38 o 
  -9   8   7        4.11        6.47      2.73 o 
  -8   8   7       96.40      100.12      6.47 o 
  -7   8   7       43.27       45.72      3.12 o 
  -6   8   7     1569.69     1559.60     20.26 o 
  -5   8   7      173.54      178.19      3.40 o 
  -4   8   7      336.91      326.97      4.97 o 
  -3   8   7       39.78       46.27      1.33 o 
  -2   8   7     1274.74     1241.15     12.21 o 
  -1   8   7     1087.91     1098.11     11.31 o 
   0   8   7      147.81      142.45      2.69 o 
   1   8   7     1094.83     1091.74     13.17 o 
   2   8   7     1307.05     1281.22     16.55 o 
   3   8   7       42.17       47.05      2.06 o 
   4   8   7      331.37      319.40      4.62 o 
   5   8   7      173.64      179.65      3.63 o 
   6   8   7     1562.51     1567.15     31.19 o 
   7   8   7       41.37       39.14      2.48 o 
   8   8   7       96.25       98.28      4.79 o 
   9   8   7        5.46        8.38      2.17 o 
  10   8   7       20.55       18.14      3.32 o 
  11   8   7       63.89       65.99      4.36 o 
  12   8   7      117.02      120.28      5.59 o 
  13   8   7        3.05        7.03      2.93 o 
  14   8   7       13.36       16.91      7.63 o 
  15   8   7        9.23        1.38      3.75 o 
  16   8   7        8.32       11.58      4.36 o 
  17   8   7       17.68       13.11      6.08 o 
 -16   9   7        0.43       -5.41      5.41 o 
 -15   9   7       47.48       58.92      6.57 o 
 -14   9   7        3.43        5.21      5.41 o 
 -13   9   7       27.41       34.57      7.15 o 
 -12   9   7       31.11       28.21      8.40 o 
 -11   9   7       17.20       15.74      3.71 o 
 -10   9   7       50.98       44.83      4.48 o 
  -9   9   7      311.33      310.18      9.94 o 
  -8   9   7      208.84      211.13      9.17 o 
  -7   9   7       14.30       16.38      1.91 o 
  -6   9   7      124.25      117.07      3.72 o 
  -5   9   7      317.19      325.92      5.71 o 
  -4   9   7      414.41      415.34      6.74 o 
  -3   9   7      594.72      586.02      8.68 o 
  -2   9   7      149.60      134.04      2.79 o 
  -1   9   7      144.57      136.04      3.09 o 
   0   9   7       94.31       90.65      2.26 o 
   1   9   7      144.16      135.85      3.19 o 
   2   9   7      153.82      143.80      3.21 o 
   3   9   7      583.80      575.79      7.92 o 
   4   9   7      414.23      405.40      6.60 o 
   5   9   7      303.07      307.74      6.36 o 
   6   9   7      130.65      136.74      5.24 o 
   7   9   7       15.45       12.73      2.24 o 
   8   9   7      209.18      212.85      8.02 o 
   9   9   7      311.02      311.14      7.65 o 
  10   9   7       54.41       49.71      3.60 o 
  11   9   7       15.53       15.40      2.77 o 
  12   9   7       34.10       29.66      4.64 o 
  13   9   7       28.48       28.20      4.70 o 
  14   9   7        2.84       -0.76      3.48 o 
  15   9   7       45.18       37.46      8.79 o 
  16   9   7        0.51       -0.24      3.75 o 
 -16  10   7       23.53       15.97      4.77 o 
 -15  10   7        3.90        0.92      3.85 o 
 -14  10   7       28.89       28.20      7.15 o 
 -13  10   7       54.16       51.71      8.79 o 
 -12  10   7       54.31       51.83      5.33 o 
 -11  10   7       15.30       17.34      3.93 o 
 -10  10   7      113.15      133.98      7.24 o 
  -9  10   7       34.13       35.90      4.44 o 
  -8  10   7       49.45       46.77      4.54 o 
  -7  10   7      109.91      109.74      5.66 o 
  -6  10   7       61.01       53.37      3.39 o 
  -5  10   7      264.47      252.44      5.68 o 
  -4  10   7      100.03      101.16      3.04 o 
  -3  10   7      497.89      501.38      7.90 o 
  -2  10   7      389.41      389.46      6.45 o 
  -1  10   7      208.47      199.71      5.46 o 
   0  10   7      498.71      498.04      8.41 o 
   1  10   7      212.79      207.42      4.79 o 
   2  10   7      403.90      390.56      7.10 o 
   3  10   7      493.03      497.61      8.62 o 
   4  10   7      107.98       98.51      3.40 o 
   5  10   7      262.89      251.41      6.65 o 
   6  10   7       56.09       62.84      3.54 o 
   7  10   7      105.40      111.95      5.39 o 
   8  10   7       51.81       52.69      3.56 o 
   9  10   7       33.19       29.75      3.12 o 
  10  10   7      114.91      105.38      7.53 o 
  11  10   7       14.59       11.65      3.52 o 
  12  10   7       51.97       62.52      8.11 o 
  13  10   7       54.72       53.16      5.73 o 
  14  10   7       29.80       31.11      4.92 o 
  15  10   7        4.31        2.51      5.50 o 
  16  10   7       22.28       19.88      9.56 o 
 -15  11   7       27.52       29.77      5.46 o 
 -14  11   7       48.94       45.00      8.11 o 
 -13  11   7        4.65        2.54      3.48 o 
 -12  11   7       54.66       48.08      8.21 o 
 -11  11   7       52.51       59.14      5.55 o 
 -10  11   7       65.17       65.70      6.86 o 
  -9  11   7       55.68       59.08      5.17 o 
  -8  11   7       61.27       62.89      5.26 o 
  -7  11   7       60.79       55.92      4.71 o 
  -6  11   7      144.95      138.73      5.14 o 
  -5  11   7       66.70       65.41      3.78 o 
  -4  11   7       64.84       62.61      3.61 o 
  -3  11   7        9.48        9.81      2.08 o 
  -2  11   7       11.39       11.25      2.59 o 
  -1  11   7       74.20       72.89      3.53 o 
   0  11   7      101.35       93.99      4.05 o 
   1  11   7       78.51       72.60      3.03 o 
   2  11   7       11.57       11.96      1.76 o 
   3  11   7       11.89       16.27      1.88 o 
   4  11   7       58.56       56.03      3.51 o 
   5  11   7       66.37       65.79      4.70 o 
   6  11   7      144.77      133.77      9.17 o 
   7  11   7       60.32       54.75      3.63 o 
   8  11   7       62.77       60.02      3.86 o 
   9  11   7       57.71       52.86      4.85 o 
  10  11   7       64.13       66.06      5.39 o 
  11  11   7       56.18       57.00      5.26 o 
  12  11   7       56.72       50.26      5.55 o 
  13  11   7        4.30        8.33      4.15 o 
  14  11   7       49.09       51.32      5.97 o 
  15  11   7       29.60       38.69      5.58 o 
 -14  12   7       34.00       38.05      7.92 o 
 -13  12   7       29.39       36.85      5.03 o 
 -12  12   7       95.31       94.31      6.89 o 
 -11  12   7      169.78      160.43      8.12 o 
 -10  12   7      128.95      126.87     20.95 o 
  -9  12   7       67.10       73.90     13.04 o 
  -8  12   7      173.40      174.44      8.21 o 
  -7  12   7       34.50       36.49      4.44 o 
  -6  12   7       67.92       72.19      4.82 o 
  -5  12   7        4.58        2.82      2.07 o 
  -4  12   7      341.58      345.14     10.02 o 
  -3  12   7      230.44      225.32      7.71 o 
  -2  12   7       27.65       26.39      2.71 o 
  -1  12   7      109.61      105.65      4.42 o 
   0  12   7       20.80       22.99      2.87 o 
   1  12   7      111.44      106.46      3.66 o 
   2  12   7       25.78       29.67      2.68 o 
   3  12   7      229.61      225.36      6.10 o 
   4  12   7      342.23      335.20     13.08 o 
   5  12   7        3.91        3.71      6.57 o 
   6  12   7       70.85       73.15      5.17 o 
   7  12   7       33.84       37.41      4.23 o 
   8  12   7      166.63      173.60      7.82 o 
   9  12   7       67.16       69.79      5.53 o 
  10  12   7      129.28      126.50      7.09 o 
  11  12   7      165.90      159.77     19.12 o 
  12  12   7       94.38      101.38      8.59 o 
  13  12   7       28.39       26.01      8.21 o 
  14  12   7       33.40       28.46      5.05 o 
 -14  13   7       22.39       20.66      6.76 o 
 -13  13   7        5.67        5.30      3.95 o 
 -12  13   7       19.79       23.54      4.48 o 
 -11  13   7       12.89       15.43      4.21 o 
 -10  13   7       32.84       19.92      6.18 o 
  -9  13   7       64.79       73.47      6.00 o 
  -8  13   7       76.14       71.33      6.01 o 
  -7  13   7       29.74       28.40      7.82 o 
  -6  13   7      226.27      251.83     12.94 o 
  -5  13   7        3.20        3.20      2.78 o 
  -4  13   7       37.93       40.08      4.17 o 
  -3  13   7       24.96       22.19      3.41 o 
  -2  13   7       82.43       81.81      5.26 o 
  -1  13   7       44.84       38.88      3.33 o 
   0  13   7      100.80       89.41      5.53 o 
   1  13   7       46.36       46.69      4.15 o 
   2  13   7       79.42       79.60      3.98 o 
   3  13   7       25.35       24.78      2.65 o 
   4  13   7       37.71       33.64      3.85 o 
   5  13   7        4.60        4.47      2.72 o 
   6  13   7      222.39      212.15      8.12 o 
   7  13   7       30.39       26.54      4.07 o 
   8  13   7       77.36       74.23      5.80 o 
   9  13   7       64.53       60.62      5.53 o 
  10  13   7       32.47       35.14      7.34 o 
  11  13   7       13.99       16.06      4.23 o 
  12  13   7       20.13       27.04      6.76 o 
  13  13   7        5.10        7.21      4.16 o 
  14  13   7       22.74       18.52      4.83 o 
 -13  14   7       27.47       41.06      7.24 o 
 -12  14   7       34.66       37.28      5.18 o 
 -11  14   7        7.97        7.45      3.75 o 
 -10  14   7        6.41        5.78      3.89 o 
  -9  14   7       21.14       16.30      4.23 o 
  -8  14   7        5.15        7.25      5.12 o 
  -7  14   7       13.79       27.04      5.99 o 
  -6  14   7      124.49      132.87     10.43 o 
  -5  14   7       42.42       41.39      4.40 o 
  -4  14   7       50.99       53.50      4.77 o 
  -3  14   7       16.91       10.99      3.33 o 
  -2  14   7      173.20      159.85      7.10 o 
  -1  14   7      161.37      169.57      7.24 o 
   0  14   7        2.65        3.83      2.80 o 
   1  14   7      162.67      160.30      6.96 o 
   2  14   7      165.31      164.83      7.04 o 
   3  14   7       17.93       16.34      2.65 o 
   4  14   7       49.63       50.65      4.56 o 
   5  14   7       43.90       45.06      4.54 o 
   6  14   7      122.28      135.81      6.73 o 
   7  14   7       13.78       14.87      3.69 o 
   8  14   7        5.53        1.83      3.41 o 
   9  14   7       20.69       21.86      4.30 o 
  10  14   7        5.65       -2.99      3.41 o 
  11  14   7        8.13        6.57      5.41 o 
  12  14   7       36.39       42.49      7.72 o 
  13  14   7       26.56       20.28      6.76 o 
 -12  15   7        8.40        1.63      5.50 o 
 -11  15   7        6.59        8.69      4.16 o 
 -10  15   7       10.85       18.15      6.37 o 
  -9  15   7       26.22       28.00      6.57 o 
  -8  15   7       32.42       22.79      6.37 o 
  -7  15   7       20.83       21.82      6.37 o 
  -6  15   7       13.06        7.92      5.41 o 
  -5  15   7        9.04        4.54      3.05 o 
  -4  15   7      137.90      139.38      6.87 o 
  -3  15   7        4.31        4.39      3.21 o 
  -2  15   7        2.50        4.56      4.15 o 
  -1  15   7       79.30       78.55      5.67 o 
   0  15   7       84.47       89.08      6.00 o 
   1  15   7       76.31       83.27      5.73 o 
   2  15   7        2.40        4.98      3.19 o 
   3  15   7        4.70        6.30      3.16 o 
   4  15   7      141.96      152.96      8.11 o 
   5  15   7        9.37       10.53      4.35 o 
   6  15   7       13.13        4.07      3.52 o 
   7  15   7       21.15       20.52      4.29 o 
   8  15   7       31.52       33.61      4.76 o 
   9  15   7       25.77       27.29      4.78 o 
  10  15   7       10.25       10.74      5.50 o 
  11  15   7        6.66       -1.54      5.02 o 
 -11  16   7        7.41       -1.93      5.21 o 
 -10  16   7       17.94       24.53      6.57 o 
  -9  16   7        0.12       -4.25      4.25 o 
  -8  16   7       13.38       12.17      5.60 o 
  -7  16   7       23.03       22.60      6.76 o 
  -6  16   7       21.66       10.43      5.79 o 
  -5  16   7       45.33       57.36      7.92 o 
  -4  16   7       39.92       36.87      4.76 o 
  -3  16   7       22.97       21.15      5.31 o 
  -2  16   7       90.05       81.79      6.07 o 
  -1  16   7       23.47       26.41      7.63 o 
   0  16   7       43.38       47.17      4.98 o 
   1  16   7       22.31       27.48      7.53 o 
   2  16   7       90.64       97.71      6.26 o 
   3  16   7       22.14       15.84      5.79 o 
   4  16   7       42.67       45.58      7.34 o 
   5  16   7       42.84       44.42      7.53 o 
   6  16   7       23.76       23.37      6.18 o 
   7  16   7       20.43       22.02      6.57 o 
   8  16   7       12.94        7.92      5.79 o 
   9  16   7        0.22       -0.39      5.21 o 
  10  16   7       16.94        3.86      5.60 o 
  11  16   7        8.24        5.99      5.79 o 
  -9  17   7        1.26       -0.97      5.21 o 
  -8  17   7       18.75       17.77      6.37 o 
  -7  17   7       12.60        4.06      5.21 o 
  -6  17   7        1.72       -3.28      5.21 o 
  -5  17   7       54.09       47.12      7.53 o 
  -4  17   7       47.90       49.84      7.24 o 
  -3  17   7       30.37       34.03      4.70 o 
  -2  17   7       16.60       21.34      4.23 o 
  -1  17   7       30.61       38.23      4.71 o 
   0  17   7       24.19       30.23      4.42 o 
   1  17   7       30.69       27.71      4.54 o 
   2  17   7       16.54       19.61      4.07 o 
   3  17   7       30.40       35.92      7.15 o 
   4  17   7       47.90       55.04      7.92 o 
   5  17   7       52.03       41.33      7.53 o 
   6  17   7        1.38        1.54      5.41 o 
   7  17   7       12.22        9.85      6.18 o 
   8  17   7       17.06        4.06      5.60 o 
   9  17   7        1.53       -1.54      5.21 o 
  -8  18   7       10.42        4.63      5.60 o 
  -7  18   7        3.76        2.51      5.41 o 
  -6  18   7        0.54       -3.28      4.83 o 
  -5  18   7        8.93       13.90      5.99 o 
  -4  18   7       11.37       21.24      6.37 o 
  -3  18   7       48.50       62.98      5.74 o 
  -2  18   7       22.90       24.17      4.36 o 
  -1  18   7       67.59       75.03      6.08 o 
   0  18   7       15.17       18.06      4.23 o 
   1  18   7       68.05       79.71      7.24 o 
   2  18   7       22.10       20.08      6.37 o 
   3  18   7       46.96       58.71      8.50 o 
   4  18   7       11.63        8.69      5.79 o 
   5  18   7       10.23        2.32      5.60 o 
   6  18   7        0.65       -0.39      5.21 o 
   7  18   7        3.76        1.16      5.60 o 
   8  18   7       10.66       14.29      6.18 o 
  -6  19   7       13.67       10.24      5.99 o 
  -5  19   7       10.81        5.99      5.79 o 
  -4  19   7       20.07       14.68      6.18 o 
  -3  19   7        9.88       10.43      5.60 o 
  -2  19   7        1.21        3.57      3.69 o 
  -1  19   7       11.60       13.71      4.10 o 
   0  19   7        0.14       -0.75      3.41 o 
   1  19   7       11.30       25.49      6.76 o 
   2  19   7        1.13       -1.16      5.02 o 
   3  19   7       10.44       12.94      5.99 o 
   4  19   7       18.28       19.70      6.57 o 
   5  19   7       10.67       20.47      6.57 o 
   6  19   7       14.05       23.17      6.95 o 
  -2  20   7        9.80        8.56      7.72 o 
  -1  20   7       12.63       12.55      4.03 o 
   0  20   7       35.76       35.03      4.98 o 
   1  20   7       13.23       21.24      6.37 o 
   2  20   7       10.17       12.55      5.99 o 
   0   0   8     6221.12     6404.06    103.67 o 
   1   0   8     2982.11     3285.55     53.81 o 
   2   0   8       95.10      104.63      1.80 o 
   3   0   8     1033.85     1024.29     12.09 o 
   4   0   8     3580.93     3841.61     39.84 o 
   5   0   8        2.02        1.78      0.64 o 
   6   0   8        5.72        5.19      0.72 o 
   7   0   8       18.45       19.58      1.19 o 
   8   0   8      858.41      845.35     10.10 o 
   9   0   8        2.61        1.91      1.13 o 
  10   0   8      635.65      680.65     11.61 o 
  11   0   8        0.03       -1.93      1.93 o 
  12   0   8      148.60      141.99      6.95 o 
  13   0   8       10.59       10.83      3.46 o 
  14   0   8       24.13       18.82      3.23 o 
  15   0   8      134.00      142.03     10.24 o 
  16   0   8        2.91        5.89      4.10 o 
  17   0   8       59.20       67.33     10.53 o 
  18   0   8        1.02       -1.06      3.74 o 
 -18   1   8       21.90       16.39      4.89 o 
 -17   1   8        1.80       -2.03      3.82 o 
 -16   1   8       19.69       22.12      4.77 o 
 -15   1   8       42.77       46.07      7.82 o 
 -14   1   8       53.22       57.19      5.79 o 
 -13   1   8      196.28      204.84     14.03 o 
 -12   1   8      715.38      731.99     21.45 o 
 -11   1   8      194.17      188.67      6.10 o 
 -10   1   8      502.42      493.05      9.12 o 
  -9   1   8      101.60      101.59      3.23 o 
  -8   1   8      468.93      472.35      6.83 o 
  -7   1   8      261.84      271.57      4.12 o 
  -6   1   8     2925.75     2938.30     28.59 o 
  -5   1   8     1021.83     1050.87     11.91 o 
  -4   1   8      748.58      766.29      8.74 o 
  -3   1   8       43.83       51.09      2.35 o 
  -2   1   8     1683.10     1757.68     20.72 o 
  -1   1   8      140.65      134.18      2.17 o 
   0   1   8      598.27      589.47      9.61 o 
   1   1   8      139.96      133.28      2.42 o 
   2   1   8     1721.25     1816.88     22.36 o 
   3   1   8       40.92       46.95      1.34 o 
   4   1   8      752.16      763.20     10.21 o 
   5   1   8     1031.24     1081.22     10.89 o 
   6   1   8     2951.27     2928.42     28.34 o 
   7   1   8      260.64      274.04      3.69 o 
   8   1   8      468.74      483.43      7.52 o 
   9   1   8      102.50      102.03      3.13 o 
  10   1   8      512.98      490.57     11.93 o 
  11   1   8      197.06      191.46      8.17 o 
  12   1   8      702.32      700.92     16.59 o 
  13   1   8      199.13      213.69     10.26 o 
  14   1   8       50.70       52.51      4.29 o 
  15   1   8       43.65       45.55      4.20 o 
  16   1   8       19.85       19.77      4.71 o 
  17   1   8        1.55       -1.82      8.59 o 
  18   1   8       22.04       32.10      5.38 o 
 -18   2   8       26.95       32.50      5.46 o 
 -17   2   8       20.94       30.70      5.39 o 
 -16   2   8       62.55       46.15      5.94 o 
 -15   2   8      185.18      191.65      9.42 o 
 -14   2   8       25.01       27.22      4.77 o 
 -13   2   8       54.44       57.45      7.72 o 
 -12   2   8       47.09       52.57      3.79 o 
 -11   2   8      149.14      159.30      5.42 o 
 -10   2   8       29.50       32.93      2.51 o 
  -9   2   8      275.94      293.90      6.28 o 
  -8   2   8     1183.56     1148.85     15.79 o 
  -7   2   8      201.05      201.97      3.66 o 
  -6   2   8      174.78      177.71      2.98 o 
  -5   2   8      399.88      402.73      4.91 o 
  -4   2   8      312.61      266.88      3.50 o 
  -3   2   8     1218.02     1225.97     11.90 o 
  -2   2   8     2200.89     2346.63     23.43 o 
  -1   2   8      801.79      824.07      9.22 o 
   0   2   8     4714.76     4886.73     59.63 o 
   1   2   8      780.45      798.87     10.81 o 
   2   2   8     2193.24     2368.44     37.58 o 
   3   2   8     1224.34     1241.95     15.72 o 
   4   2   8      314.26      271.53      3.91 o 
   5   2   8      408.06      403.19      5.04 o 
   6   2   8      173.09      180.49      2.93 o 
   7   2   8      212.14      214.66      3.40 o 
   8   2   8     1206.10     1199.28     14.47 o 
   9   2   8      278.04      289.34      6.76 o 
  10   2   8       24.01       27.21      2.43 o 
  11   2   8      146.14      150.90      5.93 o 
  12   2   8       48.28       52.78      3.93 o 
  13   2   8       55.28       55.34      5.07 o 
  14   2   8       26.15       26.29      3.52 o 
  15   2   8      191.15      204.76      9.82 o 
  16   2   8       62.81       64.69      4.84 o 
  17   2   8       19.75       18.52      4.71 o 
  18   2   8       25.78       23.56      7.53 o 
 -18   3   8       28.17       25.91      5.26 o 
 -17   3   8        5.00        4.31      4.09 o 
 -16   3   8       41.83       53.51      7.53 o 
 -15   3   8       56.88       49.72      5.93 o 
 -14   3   8       70.58       76.26      9.75 o 
 -13   3   8      171.73      165.98      8.53 o 
 -12   3   8      201.57      195.43      8.53 o 
 -11   3   8      401.37      399.57      9.23 o 
 -10   3   8       59.77       64.56      3.57 o 
  -9   3   8        2.19        1.27      1.24 o 
  -8   3   8       51.72       56.30      2.33 o 
  -7   3   8     1214.86     1186.78     14.47 o 
  -6   3   8      467.05      460.57      5.90 o 
  -5   3   8      789.58      778.27      8.45 o 
  -4   3   8      556.07      559.72      5.93 o 
  -3   3   8      288.75      287.01      3.44 o 
  -2   3   8     1251.26     1324.96     11.84 o 
  -1   3   8       24.92       20.65      1.09 o 
   0   3   8     4466.62     4718.37     57.16 o 
   1   3   8       27.47       22.49      1.21 o 
   2   3   8     1219.51     1297.35     19.03 o 
   3   3   8      292.06      290.25      6.63 o 
   4   3   8      562.16      561.67      6.54 o 
   5   3   8      800.13      789.55      8.89 o 
   6   3   8      460.35      454.32      5.78 o 
   7   3   8     1203.82     1191.41     13.17 o 
   8   3   8       51.46       57.96      2.23 o 
   9   3   8        1.73        2.05      1.27 o 
  10   3   8       62.71       68.18      3.21 o 
  11   3   8      408.42      414.89     14.72 o 
  12   3   8      190.99      202.84     10.17 o 
  13   3   8      173.59      170.34      6.37 o 
  14   3   8       67.66       60.76      4.52 o 
  15   3   8       55.69       52.45      4.53 o 
  16   3   8       42.14       48.62      4.52 o 
  17   3   8        4.87        3.09      5.99 o 
  18   3   8       29.10       24.91      7.53 o 
 -18   4   8       12.84       13.95      4.71 o 
 -17   4   8        8.87        7.67      4.34 o 
 -16   4   8       57.94       68.55      7.24 o 
 -15   4   8       26.00       25.03      4.91 o 
 -14   4   8      189.21      195.88      9.46 o 
 -13   4   8       34.45       34.35      6.08 o 
 -12   4   8       21.45       25.14      4.15 o 
 -11   4   8      166.23      157.98     10.62 o 
 -10   4   8      459.81      449.59     11.45 o 
  -9   4   8      682.96      653.63     10.91 o 
  -8   4   8       68.84       68.21      2.53 o 
  -7   4   8       47.06       40.97      2.29 o 
  -6   4   8      259.63      242.37      3.51 o 
  -5   4   8      820.45      796.93      8.69 o 
  -4   4   8     1740.39     1740.30     15.34 o 
  -3   4   8      275.00      254.34      2.77 o 
  -2   4   8      481.58      462.80      4.88 o 
  -1   4   8      962.55     1048.21     10.12 o 
   0   4   8     1847.72     1905.11     21.72 o 
   1   4   8      977.72     1074.70     12.68 o 
   2   4   8      457.55      450.79      6.91 o 
   3   4   8      280.26      253.95      4.84 o 
   4   4   8     1719.51     1716.42     21.53 o 
   5   4   8      828.34      821.32      9.96 o 
   6   4   8      243.37      231.86      3.70 o 
   7   4   8       45.50       43.49      1.68 o 
   8   4   8       68.66       75.91      2.48 o 
   9   4   8      665.70      656.74      9.61 o 
  10   4   8      454.63      458.97      8.66 o 
  11   4   8      167.93      168.21      5.78 o 
  12   4   8       19.32       18.09      2.93 o 
  13   4   8       31.95       30.80      3.56 o 
  14   4   8      189.97      201.64      7.24 o 
  15   4   8       28.44       23.88      3.64 o 
  16   4   8       58.69       56.95      4.78 o 
  17   4   8        9.69        6.61      3.79 o 
  18   4   8       12.22       14.10      6.95 o 
 -17   5   8       42.24       50.32      6.21 o 
 -16   5   8       85.30      103.08      7.92 o 
 -15   5   8       35.20       30.75      5.26 o 
 -14   5   8       57.86       58.11      6.13 o 
 -13   5   8        0.32        1.77      3.38 o 
 -12   5   8       97.92      101.39      9.46 o 
 -11   5   8       22.56       25.88      5.41 o 
 -10   5   8       21.62       24.91      5.21 o 
  -9   5   8      135.90      137.18      4.29 o 
  -8   5   8      311.95      310.46      5.07 o 
  -7   5   8       11.19       14.01      1.25 o 
  -6   5   8      145.59      144.52      2.88 o 
  -5   5   8     1138.49     1146.56     11.29 o 
  -4   5   8       96.81       96.87      1.74 o 
  -3   5   8      326.87      323.92      3.35 o 
  -2   5   8     2575.60     2602.96     23.86 o 
  -1   5   8     1930.04     2015.97     21.13 o 
   0   5   8     1216.74     1234.76     14.56 o 
   1   5   8     1936.53     2034.22     21.39 o 
   2   5   8     2582.02     2618.28     27.25 o 
   3   5   8      335.53      337.33      5.15 o 
   4   5   8       98.75       97.73      2.45 o 
   5   5   8     1133.79     1162.08     15.03 o 
   6   5   8      126.38      129.47      3.15 o 
   7   5   8       10.33       13.27      1.24 o 
   8   5   8      318.88      314.28      5.54 o 
   9   5   8      135.43      137.82      4.99 o 
  10   5   8       19.91       21.79      2.32 o 
  11   5   8       23.28       25.72      2.53 o 
  12   5   8      104.46      107.77      6.01 o 
  13   5   8        0.74       -1.71      2.43 o 
  14   5   8       53.68       52.77      4.48 o 
  15   5   8       36.44       38.81      4.22 o 
  16   5   8       85.58       80.80      7.44 o 
  17   5   8       42.19       47.34      5.69 o 
 -17   6   8        3.25        3.92      4.08 o 
 -16   6   8        2.83        6.18      4.10 o 
 -15   6   8        0.70       -0.58      3.82 o 
 -14   6   8       30.69       32.93      5.25 o 
 -13   6   8       16.35       14.68      5.79 o 
 -12   6   8       17.37       18.54      5.41 o 
 -11   6   8       12.03       16.99      5.21 o 
 -10   6   8      186.78      168.69      6.90 o 
  -9   6   8       22.76       22.74      3.07 o 
  -8   6   8      450.43      465.74     10.02 o 
  -7   6   8      452.09      438.11      6.39 o 
  -6   6   8       47.22       50.71      1.68 o 
  -5   6   8      248.25      245.46      3.33 o 
  -4   6   8      720.93      735.69      7.56 o 
  -3   6   8     1829.16     1837.90     15.70 o 
  -2   6   8       64.62       75.74      1.81 o 
  -1   6   8      297.93      291.98      3.42 o 
   0   6   8      346.53      349.09      4.48 o 
   1   6   8      300.19      305.26      4.37 o 
   2   6   8       65.03       78.51      2.73 o 
   3   6   8     1852.84     1882.64     20.87 o 
   4   6   8      726.65      732.66     10.12 o 
   5   6   8      250.70      249.09      4.52 o 
   6   6   8       45.44       47.70      2.14 o 
   7   6   8      443.63      452.67      7.55 o 
   8   6   8      450.10      464.94     10.34 o 
   9   6   8       24.54       22.56      1.92 o 
  10   6   8      188.19      172.37      5.02 o 
  11   6   8       10.53        8.90      2.60 o 
  12   6   8       17.19       21.94      3.22 o 
  13   6   8       16.60       18.21      3.26 o 
  14   6   8       29.81       28.85      4.59 o 
  15   6   8        0.78       -2.31      3.46 o 
  16   6   8        3.64        4.49      3.89 o 
  17   6   8        3.36        5.41      3.93 o 
 -17   7   8       12.63        7.06      4.57 o 
 -16   7   8       22.22       29.37      5.18 o 
 -15   7   8       13.19       17.47      4.70 o 
 -14   7   8       60.60       57.92      6.16 o 
 -13   7   8       44.07       44.80      7.53 o 
 -12   7   8       60.12       55.62      7.72 o 
 -11   7   8      129.61      112.01      9.85 o 
 -10   7   8       64.99       58.48      4.62 o 
  -9   7   8       61.95       63.72      6.08 o 
  -8   7   8      107.12      100.85      4.35 o 
  -7   7   8       63.06       66.38      2.54 o 
  -6   7   8      460.72      444.94      6.36 o 
  -5   7   8      223.40      213.59      3.40 o 
  -4   7   8      601.01      614.13      7.42 o 
  -3   7   8      228.94      246.94      3.32 o 
  -2   7   8       58.59       51.62      1.22 o 
  -1   7   8      165.74      177.57      2.44 o 
   0   7   8      405.42      405.10      5.18 o 
   1   7   8      155.87      168.13      3.09 o 
   2   7   8       69.19       65.35      2.63 o 
   3   7   8      227.29      234.40      4.25 o 
   4   7   8      617.55      623.27     10.21 o 
   5   7   8      225.89      221.90      4.33 o 
   6   7   8      483.45      466.24      7.32 o 
   7   7   8       66.38       74.20      6.05 o 
   8   7   8      110.15      101.07      3.56 o 
   9   7   8       60.41       64.84      3.09 o 
  10   7   8       66.40       65.37      4.49 o 
  11   7   8      140.05      130.04      5.48 o 
  12   7   8       61.67       67.01      4.45 o 
  13   7   8       40.37       43.76      5.18 o 
  14   7   8       61.93       61.87      6.01 o 
  15   7   8       13.50       14.32      4.16 o 
  16   7   8       20.46       29.39      4.95 o 
  17   7   8       12.82       15.77      4.56 o 
 -16   8   8        5.84        3.89      4.73 o 
 -15   8   8       19.10       25.41     13.90 o 
 -14   8   8       43.44       62.38      8.88 o 
 -13   8   8       24.55       21.63      6.37 o 
 -12   8   8       85.39       81.50      8.88 o 
 -11   8   8        3.32        2.25      2.97 o 
 -10   8   8      162.34      165.75      7.20 o 
  -9   8   8        1.86       -0.13      2.41 o 
  -8   8   8      203.79      195.02     14.97 o 
  -7   8   8       92.05       93.86      6.16 o 
  -6   8   8      304.32      292.97      5.40 o 
  -5   8   8      156.35      151.02      3.16 o 
  -4   8   8      342.39      331.49      5.83 o 
  -3   8   8       67.01       65.41      2.20 o 
  -2   8   8      706.16      715.38      7.45 o 
  -1   8   8      232.16      240.44      3.45 o 
   0   8   8      103.08       98.66      2.26 o 
   1   8   8      234.80      237.79      3.96 o 
   2   8   8      716.90      716.65      9.25 o 
   3   8   8       64.33       60.13      2.44 o 
   4   8   8      366.20      361.25      4.93 o 
   5   8   8      151.65      144.51      3.58 o 
   6   8   8      313.03      308.86      6.38 o 
   7   8   8       89.90       88.15      4.29 o 
   8   8   8      215.00      213.03      5.91 o 
   9   8   8        2.35        2.38      1.99 o 
  10   8   8      165.76      175.36      7.10 o 
  11   8   8        2.77        2.12      3.14 o 
  12   8   8       87.50       82.04      8.21 o 
  13   8   8       23.66       28.00      4.44 o 
  14   8   8       42.60       44.17      8.11 o 
  15   8   8       18.37       16.70      4.50 o 
  16   8   8        6.00        0.80      3.74 o 
 -16   9   8       29.69       29.74      5.60 o 
 -15   9   8       14.61       16.49      4.81 o 
 -14   9   8       33.05       43.07      7.72 o 
 -13   9   8       22.50       18.73      6.18 o 
 -12   9   8       71.22       70.96      5.74 o 
 -11   9   8       34.46       32.72      4.30 o 
 -10   9   8       68.07       71.86      5.55 o 
  -9   9   8       11.64       13.12      3.28 o 
  -8   9   8       90.48       84.34      8.98 o 
  -7   9   8       87.77       93.07      3.55 o 
  -6   9   8      213.69      214.23      5.20 o 
  -5   9   8       53.12       54.38      2.38 o 
  -4   9   8      388.95      377.23      6.44 o 
  -3   9   8      102.31      102.78      2.92 o 
  -2   9   8      470.90      471.87      6.59 o 
  -1   9   8      165.12      165.81      3.12 o 
   0   9   8      152.34      145.88      3.25 o 
   1   9   8      156.29      163.36      3.66 o 
   2   9   8      471.75      464.50      7.36 o 
   3   9   8      104.27      101.71      3.02 o 
   4   9   8      391.79      397.64      7.15 o 
   5   9   8       45.97       46.76      2.79 o 
   6   9   8      223.47      229.61      5.34 o 
   7   9   8       88.78      101.01      5.78 o 
   8   9   8       94.13       91.75      4.26 o 
   9   9   8       11.54       10.54      3.05 o 
  10   9   8       72.09       74.01      5.22 o 
  11   9   8       32.62       33.33      4.21 o 
  12   9   8       71.13       73.84     12.75 o 
  13   9   8       23.25       19.26      7.72 o 
  14   9   8       34.38       38.14      6.47 o 
  15   9   8       14.16       16.66      7.34 o 
  16   9   8       30.11       36.86      8.21 o 
 -15  10   8        1.41        1.68      3.89 o 
 -14  10   8       59.55       63.73      9.08 o 
 -13  10   8        8.70        1.93      5.41 o 
 -12  10   8       28.25       24.31      4.92 o 
 -11  10   8       28.53       34.25      4.50 o 
 -10  10   8      125.20      120.21      8.88 o 
  -9  10   8       35.98       35.42      4.36 o 
  -8  10   8       64.10       71.23      5.26 o 
  -7  10   8       74.40       80.02      7.63 o 
  -6  10   8      324.82      322.90      7.72 o 
  -5  10   8       67.24       76.37      3.84 o 
  -4  10   8      394.28      387.36      7.52 o 
  -3  10   8       25.07       22.18      2.34 o 
  -2  10   8       55.10       55.55      3.44 o 
  -1  10   8       33.15       31.08      4.09 o 
   0  10   8      268.63      270.02      5.53 o 
   1  10   8       33.96       37.54      2.26 o 
   2  10   8       57.73       57.96      2.72 o 
   3  10   8       23.10       20.81      1.98 o 
   4  10   8      395.56      404.68      9.51 o 
   5  10   8       68.87       67.21      8.01 o 
   6  10   8      324.24      327.83     11.20 o 
   7  10   8       77.37       84.89      5.32 o 
   8  10   8       67.64       62.97      6.08 o 
   9  10   8       35.85       31.39      4.03 o 
  10  10   8      127.10      133.51     10.43 o 
  11  10   8       27.50       28.38      4.87 o 
  12  10   8       29.03       29.21      4.78 o 
  13  10   8        7.90        3.42      3.77 o 
  14  10   8       60.65       66.07      6.43 o 
  15  10   8        1.35        6.36      4.16 o 
 -15  11   8       13.48       16.85      4.91 o 
 -14  11   8        9.94       11.20      5.99 o 
 -13  11   8        7.61        1.74      5.41 o 
 -12  11   8       17.29       15.57      4.16 o 
 -11  11   8       44.22       34.93      4.77 o 
 -10  11   8      123.35      125.95      7.09 o 
  -9  11   8        4.77        3.21      3.38 o 
  -8  11   8       56.48       53.62      4.97 o 
  -7  11   8      118.29      107.16     11.68 o 
  -6  11   8      426.78      433.66      9.66 o 
  -5  11   8      211.68      207.65     10.01 o 
  -4  11   8      164.99      161.59      8.09 o 
  -3  11   8       13.94        5.31      2.04 o 
  -2  11   8      469.71      462.95      9.83 o 
  -1  11   8      149.12      153.73      5.01 o 
   0  11   8        1.62       -1.13      1.74 o 
   1  11   8      144.49      145.77      4.07 o 
   2  11   8      458.27      460.60      8.30 o 
   3  11   8       13.97       10.15      1.82 o 
   4  11   8      165.91      173.53      5.49 o 
   5  11   8      213.34      209.57      8.30 o 
   6  11   8      423.26      422.69     11.67 o 
   7  11   8      119.24      118.31      5.87 o 
   8  11   8       59.50       64.59      5.12 o 
   9  11   8        5.41        0.51      3.86 o 
  10  11   8      124.62      131.58      6.87 o 
  11  11   8       46.52       41.89      5.02 o 
  12  11   8       19.27       28.67      4.64 o 
  13  11   8        8.74       12.66      5.60 o 
  14  11   8       10.77        8.18      4.03 o 
  15  11   8       13.70       16.61      4.64 o 
 -14  12   8       39.20       34.96      7.53 o 
 -13  12   8        3.79        6.37      5.99 o 
 -12  12   8        3.02        0.00      3.55 o 
 -11  12   8       11.72        9.32      4.92 o 
 -10  12   8        4.32        0.68      3.55 o 
  -9  12   8       17.55       20.19      4.54 o 
  -8  12   8       25.87       19.64      4.03 o 
  -7  12   8       13.53       19.30      7.05 o 
  -6  12   8        5.22        5.86      2.27 o 
  -5  12   8       29.40       29.80      3.09 o 
  -4  12   8      361.78      370.14     23.66 o 
  -3  12   8       43.70       38.38      3.89 o 
  -2  12   8      333.28      334.89      9.15 o 
  -1  12   8       80.04       72.34      6.04 o 
   0  12   8       60.00       60.55      3.75 o 
   1  12   8       77.48       68.25      4.62 o 
   2  12   8      339.18      353.02      9.29 o 
   3  12   8       46.77       45.13      3.12 o 
   4  12   8      362.11      345.22      8.03 o 
   5  12   8       30.25       27.67      3.67 o 
   6  12   8        5.24        3.03      2.86 o 
   7  12   8       12.19        9.93      3.27 o 
   8  12   8       25.25       28.39      4.10 o 
   9  12   8       16.61       14.30      3.75 o 
  10  12   8        5.40        4.31      3.48 o 
  11  12   8       12.23       10.92      3.71 o 
  12  12   8        3.73        1.56      3.62 o 
  13  12   8        4.07        7.44      4.10 o 
  14  12   8       38.38       40.57     11.20 o 
 -13  13   8       49.48       63.15      9.08 o 
 -12  13   8       30.94       33.53      4.91 o 
 -11  13   8       25.41       28.08      4.77 o 
 -10  13   8       23.20       13.63      4.30 o 
  -9  13   8       37.54       47.49      6.86 o 
  -8  13   8       36.66       37.44      4.91 o 
  -7  13   8       26.10       26.50      4.29 o 
  -6  13   8      110.85      102.82      6.05 o 
  -5  13   8       55.39       51.37      4.56 o 
  -4  13   8       38.69       34.73      3.95 o 
  -3  13   8       31.75       31.59      4.15 o 
  -2  13   8      296.73      285.01     17.19 o 
  -1  13   8       36.26       36.74      4.03 o 
   0  13   8      132.56      127.85      6.00 o 
   1  13   8       35.93       41.15      4.07 o 
   2  13   8      306.75      291.60      9.18 o 
   3  13   8       30.90       26.64      2.83 o 
   4  13   8       38.27       40.54      4.09 o 
   5  13   8       58.07       49.80      5.60 o 
   6  13   8      112.01      113.52      6.76 o 
   7  13   8       27.39       27.96      4.15 o 
   8  13   8       37.31       46.08      4.98 o 
   9  13   8       37.92       48.95      6.18 o 
  10  13   8       24.59       20.59      7.82 o 
  11  13   8       26.13       32.34      4.77 o 
  12  13   8       27.99       28.63      4.97 o 
  13  13   8       51.00       52.07     10.62 o 
  14  13   8       29.01       31.47      5.18 o 
 -13  14   8        5.26        7.34      6.18 o 
 -12  14   8        9.48       11.93      4.16 o 
 -11  14   8        0.18       -3.52      3.52 o 
 -10  14   8       10.87       11.97      4.10 o 
  -9  14   8       20.76       21.55      5.79 o 
  -8  14   8       42.84       44.61      6.18 o 
  -7  14   8       99.13      117.03     10.24 o 
  -6  14   8      128.02      117.03     10.24 o 
  -5  14   8       10.98        6.37      5.02 o 
  -4  14   8       62.62       74.47      5.60 o 
  -3  14   8      114.17      124.57      6.55 o 
  -2  14   8        5.23        3.09      2.93 o 
  -1  14   8       52.10       51.64      5.12 o 
   0  14   8       54.58       63.56      4.98 o 
   1  14   8       50.09       50.05      4.57 o 
   2  14   8        5.41        5.97      3.00 o 
   3  14   8      118.04      122.11      6.19 o 
   4  14   8       63.82       66.87      5.15 o 
   5  14   8       11.29        8.43      3.19 o 
   6  14   8      127.50      131.09      6.87 o 
   7  14   8       96.72      102.87      6.67 o 
   8  14   8       43.50       40.21     11.78 o 
   9  14   8       18.62       15.66      4.01 o 
  10  14   8        9.83       17.66      4.23 o 
  11  14   8        0.11       -1.71      3.33 o 
  12  14   8        8.73        7.34      4.10 o 
  13  14   8        5.11        4.49      5.12 o 
 -12  15   8       31.84       30.52      4.98 o 
 -11  15   8        5.68        0.98      8.88 o 
 -10  15   8       25.65       25.11      6.57 o 
  -9  15   8       23.35       14.87      6.18 o 
  -8  15   8       38.95       32.44      7.34 o 
  -7  15   8        2.50       -3.48      5.02 o 
  -6  15   8      100.38      109.12     10.24 o 
  -5  15   8       57.97       67.32      5.42 o 
  -4  15   8       25.23       27.61      4.23 o 
  -3  15   8       37.62       38.07      4.44 o 
  -2  15   8      142.51      139.68     10.14 o 
  -1  15   8      145.27      146.37      9.75 o 
   0  15   8       72.36       69.40      5.33 o 
   1  15   8      149.16      148.74      7.09 o 
   2  15   8      145.34      145.86      6.81 o 
   3  15   8       37.07       23.37      5.79 o 
   4  15   8       23.93       18.15      5.99 o 
   5  15   8       58.88       63.67      5.30 o 
   6  15   8      103.76      112.32      6.85 o 
   7  15   8        2.07        4.44      3.52 o 
   8  15   8       37.40       44.30      5.09 o 
   9  15   8       23.86       27.46      4.64 o 
  10  15   8       25.68       25.56      4.92 o 
  11  15   8        5.46       11.57      4.23 o 
 -11  16   8        3.30        3.86      5.41 o 
 -10  16   8       15.02       26.26      6.95 o 
  -9  16   8       17.58       13.71      6.18 o 
  -8  16   8       23.73       17.57      6.37 o 
  -7  16   8        7.50       10.24      5.41 o 
  -6  16   8        1.12        1.54      5.41 o 
  -5  16   8       15.13       20.08      5.79 o 
  -4  16   8       93.57       94.14      6.48 o 
  -3  16   8       51.03       49.65      5.12 o 
  -2  16   8        6.33        2.58      3.57 o 
  -1  16   8       43.32       37.24      6.37 o 
   0  16   8       33.53       34.79      4.48 o 
   1  16   8       42.87       44.50      4.89 o 
   2  16   8        5.59        0.66      4.73 o 
   3  16   8       51.60       54.65      7.72 o 
   4  16   8       94.31       98.88      9.66 o 
   5  16   8       15.03       37.66      7.15 o 
   6  16   8        1.05        1.35      4.83 o 
   7  16   8        7.40        5.53      3.66 o 
   8  16   8       25.38       23.17      6.57 o 
   9  16   8       17.13       14.10      6.18 o 
  10  16   8       14.10       19.89      6.37 o 
  11  16   8        2.95        3.67      5.41 o 
  -9  17   8        6.03       15.26      6.18 o 
  -8  17   8        5.42        2.32      5.60 o 
  -7  17   8        1.45       -2.12      5.21 o 
  -6  17   8       30.59       24.53      6.76 o 
  -5  17   8        5.82        0.97      5.21 o 
  -4  17   8       33.26       42.35      8.30 o 
  -3  17   8       58.11       61.07      8.98 o 
  -2  17   8       32.31       27.56      9.85 o 
  -1  17   8       52.15       66.95      5.80 o 
   0  17   8       52.66       46.73      5.19 o 
   1  17   8       52.09       55.12      5.39 o 
   2  17   8       31.37       33.80      6.95 o 
   3  17   8       58.38       45.19      7.53 o 
   4  17   8       32.33       49.05      7.53 o 
   5  17   8        5.77       -2.12      5.21 o 
   6  17   8       29.40       30.90      7.15 o 
   7  17   8        1.43       -1.74      5.02 o 
   8  17   8        6.33        1.35      5.41 o 
   9  17   8        6.27        3.09      5.60 o 
  -7  18   8        9.89       17.19      6.18 o 
  -6  18   8       23.03       16.61      6.37 o 
  -5  18   8       11.59        7.53      5.79 o 
  -4  18   8        2.61       -1.16      4.83 o 
  -3  18   8       10.86        9.26      3.75 o 
  -2  18   8        7.97        9.12      3.74 o 
  -1  18   8       10.21       13.89      4.01 o 
   0  18   8        7.51        7.54      7.15 o 
   1  18   8       10.88        9.17      3.82 o 
   2  18   8        8.65        9.85      5.60 o 
   3  18   8        9.73       -0.39      5.21 o 
   4  18   8        1.91        6.57      5.60 o 
   5  18   8       11.20       10.04      5.99 o 
   6  18   8       22.47       25.30      6.95 o 
   7  18   8       10.93       12.55      6.37 o 
   8  18   8       10.89        7.92      5.99 o 
  -5  19   8       32.65       36.31      7.34 o 
  -4  19   8       32.68       42.10      7.53 o 
  -3  19   8       20.77       22.21      6.57 o 
  -2  19   8        4.71        2.31      3.62 o 
  -1  19   8        9.19        3.57      3.82 o 
   0  19   8        5.75        5.89      4.06 o 
   1  19   8        8.48        7.15      5.41 o 
   2  19   8        4.43       10.43      5.79 o 
   3  19   8       21.23       19.89      6.57 o 
   4  19   8       31.91       36.89      7.53 o 
   5  19   8       31.67       28.97      7.15 o 
   0  20   8        1.80        0.58      5.02 o 
   1   0   9     3037.67     3378.27     42.66 o 
   2   0   9     1260.24     1177.79     12.71 o 
   3   0   9       11.77        9.65      0.83 o 
   4   0   9        0.79        0.51      0.60 o 
   5   0   9      143.67      135.73      2.45 o 
   6   0   9       61.05       54.40      1.50 o 
   7   0   9      118.29      130.67      2.80 o 
   8   0   9       30.53       29.82      1.77 o 
   9   0   9       22.98       17.46      1.98 o 
  10   0   9      510.17      531.28      9.66 o 
  11   0   9      132.17      115.41      4.94 o 
  12   0   9       20.99       21.00      3.00 o 
  13   0   9       26.19       22.16      5.59 o 
  14   0   9        6.00        4.98      2.67 o 
  15   0   9       44.38       49.70      8.30 o 
  16   0   9       20.83       12.80      4.44 o 
  17   0   9       77.39       87.01      7.44 o 
  18   0   9        0.71        2.32      5.79 o 
 -18   1   9       28.95       37.37      5.77 o 
 -17   1   9        0.15       -3.60      3.60 o 
 -16   1   9        7.18        6.83      4.16 o 
 -15   1   9       13.21       10.01      3.93 o 
 -14   1   9       67.86       80.02      6.55 o 
 -13   1   9       59.35       51.34      5.50 o 
 -12   1   9       43.54       47.69      3.72 o 
 -11   1   9       45.73       43.56      3.38 o 
 -10   1   9       85.05       87.11      3.93 o 
  -9   1   9       41.32       48.79      2.46 o 
  -8   1   9      359.75      367.98      6.21 o 
  -7   1   9      314.66      321.94      4.73 o 
  -6   1   9       26.73       23.54      1.21 o 
  -5   1   9      161.72      167.04      3.82 o 
  -4   1   9      629.93      595.57      6.97 o 
  -3   1   9       89.15       90.24      1.77 o 
  -2   1   9      486.67      496.62      7.21 o 
  -1   1   9      240.54      281.05      4.54 o 
   0   1   9       10.14        4.21      1.33 o 
   1   1   9      241.94      293.17      4.06 o 
   2   1   9      527.73      540.17      7.27 o 
   3   1   9       94.02       96.44      1.95 o 
   4   1   9      606.13      566.82      8.07 o 
   5   1   9      160.99      161.22      2.91 o 
   6   1   9       24.39       22.94      1.09 o 
   7   1   9      318.12      331.16      4.51 o 
   8   1   9      354.75      367.49      6.22 o 
   9   1   9       40.70       45.69      2.26 o 
  10   1   9       80.57       79.61      4.03 o 
  11   1   9       44.54       40.84      3.37 o 
  12   1   9       39.78       42.88      3.66 o 
  13   1   9       59.34       48.07      3.95 o 
  14   1   9       67.26       72.23      4.77 o 
  15   1   9       13.34       12.12      3.29 o 
  16   1   9        7.71        4.35      3.88 o 
  17   1   9        0.18        0.59      5.41 o 
  18   1   9       28.12       24.72      7.15 o 
 -18   2   9       11.37       11.97      4.64 o 
 -17   2   9       36.58       30.98      5.38 o 
 -16   2   9       37.27       35.00      5.59 o 
 -15   2   9       23.83       23.83      4.71 o 
 -14   2   9        9.23       13.18      4.16 o 
 -13   2   9      207.44      219.03      9.27 o 
 -12   2   9      114.08      112.28      4.96 o 
 -11   2   9      164.47      161.64      7.51 o 
 -10   2   9      149.10      152.38      4.71 o 
  -9   2   9       15.07       11.65      1.78 o 
  -8   2   9      277.54      282.89      5.93 o 
  -7   2   9       34.56       35.83      1.60 o 
  -6   2   9      780.19      795.65      9.45 o 
  -5   2   9      776.77      779.64      8.26 o 
  -4   2   9      120.75      122.10      2.08 o 
  -3   2   9      339.64      344.92      4.20 o 
  -2   2   9     1932.94     1970.40     18.62 o 
  -1   2   9      714.86      711.87      8.14 o 
   0   2   9     3438.65     3880.70     47.48 o 
   1   2   9      683.15      676.81      9.49 o 
   2   2   9     1929.91     1954.16     31.74 o 
   3   2   9      343.51      352.31      5.91 o 
   4   2   9      120.03      120.60      2.67 o 
   5   2   9      817.04      820.90      9.03 o 
   6   2   9      774.61      790.74      9.10 o 
   7   2   9       36.90       39.69      1.59 o 
   8   2   9      278.67      280.27      5.27 o 
   9   2   9       14.18       13.48      1.62 o 
  10   2   9      144.13      140.67      5.67 o 
  11   2   9      155.44      168.29      6.26 o 
  12   2   9      118.04      123.44      5.32 o 
  13   2   9      200.86      206.62      6.95 o 
  14   2   9       10.11        8.95      3.03 o 
  15   2   9       23.81       30.39      4.20 o 
  16   2   9       34.04       29.45      3.97 o 
  17   2   9       36.72       50.02      8.88 o 
  18   2   9       11.66       13.33      6.95 o 
 -18   3   9       11.14       13.70      4.71 o 
 -17   3   9        3.00        1.42      4.01 o 
 -16   3   9       76.49       75.29      6.96 o 
 -15   3   9       25.80       28.75      4.91 o 
 -14   3   9      344.95      358.95     12.56 o 
 -13   3   9       64.08       67.28     11.78 o 
 -12   3   9       75.21       79.76      6.08 o 
 -11   3   9       25.36       25.23      2.89 o 
 -10   3   9      864.58      869.47     19.24 o 
  -9   3   9      122.10      120.14      3.72 o 
  -8   3   9      588.65      567.30      8.91 o 
  -7   3   9      269.73      259.58      4.23 o 
  -6   3   9      521.84      558.29      6.94 o 
  -5   3   9      342.34      339.93      4.62 o 
  -4   3   9     1245.49     1238.24     13.85 o 
  -3   3   9       52.84       51.73      1.41 o 
  -2   3   9     1145.14     1265.80     11.60 o 
  -1   3   9      151.02      151.02      2.51 o 
   0   3   9      722.80      682.55     10.47 o 
   1   3   9      151.87      149.95      3.32 o 
   2   3   9     1156.01     1258.52     18.45 o 
   3   3   9       53.54       54.31      1.97 o 
   4   3   9     1274.07     1278.43     16.03 o 
   5   3   9      344.44      344.53      5.26 o 
   6   3   9      520.34      542.46      6.74 o 
   7   3   9      263.97      252.57      3.92 o 
   8   3   9      597.60      588.50      7.90 o 
   9   3   9      121.30      116.96      3.80 o 
  10   3   9      883.49      876.02     14.08 o 
  11   3   9       27.05       29.17      3.08 o 
  12   3   9       80.23       76.81      4.51 o 
  13   3   9       63.46       71.91      6.34 o 
  14   3   9      337.38      363.55     13.59 o 
  15   3   9       26.83       25.63      3.77 o 
  16   3   9       75.94       74.11     12.65 o 
  17   3   9        3.19       -3.48      5.41 o 
  18   3   9       10.97       -3.48      5.60 o 
 -17   4   9       20.72       22.24      4.92 o 
 -16   4   9       18.27       21.35      4.91 o 
 -15   4   9       21.52       18.72      4.62 o 
 -14   4   9      159.71      158.87      8.60 o 
 -13   4   9       87.33       82.72      6.75 o 
 -12   4   9      391.95      396.21     12.75 o 
 -11   4   9      255.79      239.86     12.75 o 
 -10   4   9       43.03       38.66      3.57 o 
  -9   4   9      119.32      128.73      4.38 o 
  -8   4   9      258.56      254.28      5.01 o 
  -7   4   9      113.27      104.31      2.90 o 
  -6   4   9     1209.03     1150.18     13.07 o 
  -5   4   9      275.77      249.45      3.45 o 
  -4   4   9      551.46      542.11      5.21 o 
  -3   4   9       97.53      102.90      1.67 o 
  -2   4   9      642.43      636.77      6.48 o 
  -1   4   9      171.80      160.50      2.21 o 
   0   4   9      133.51      124.43      2.46 o 
   1   4   9      179.57      168.98      3.33 o 
   2   4   9      631.32      625.43     10.11 o 
   3   4   9       98.16       99.89      2.78 o 
   4   4   9      570.00      551.98      7.71 o 
   5   4   9      281.87      254.00      4.01 o 
   6   4   9     1270.05     1208.79     13.06 o 
   7   4   9      121.83      113.63      2.49 o 
   8   4   9      257.26      260.55      4.17 o 
   9   4   9      116.42      131.84      4.11 o 
  10   4   9       47.81       41.31      2.80 o 
  11   4   9      253.12      259.71      9.46 o 
  12   4   9      379.28      388.32      9.58 o 
  13   4   9       89.67       92.25      5.10 o 
  14   4   9      161.12      163.00      8.79 o 
  15   4   9       20.96       16.61      6.37 o 
  16   4   9       17.59       18.79      4.36 o 
  17   4   9       21.82       15.54      4.45 o 
 -17   5   9        8.98       17.20      4.83 o 
 -16   5   9      122.08      128.53      8.79 o 
 -15   5   9       75.42       73.38      6.82 o 
 -14   5   9      160.03      160.21      8.73 o 
 -13   5   9       85.72       75.53      6.48 o 
 -12   5   9      113.74      111.63     10.04 o 
 -11   5   9       11.86        8.50      4.63 o 
 -10   5   9      390.46      377.56     15.84 o 
  -9   5   9      243.79      236.81      7.61 o 
  -8   5   9       77.74       69.41      2.60 o 
  -7   5   9      195.89      194.28      3.64 o 
  -6   5   9      188.11      179.64      3.39 o 
  -5   5   9      269.03      258.05      3.51 o 
  -4   5   9      327.01      324.94      3.64 o 
  -3   5   9     1674.51     1690.11     16.01 o 
  -2   5   9      673.68      634.38      6.52 o 
  -1   5   9      401.47      399.59      4.41 o 
   0   5   9      564.59      568.19      8.02 o 
   1   5   9      392.00      395.91      6.11 o 
   2   5   9      671.66      621.27     12.88 o 
   3   5   9     1696.88     1725.34     21.87 o 
   4   5   9      326.19      323.79      5.22 o 
   5   5   9      273.64      273.20      4.66 o 
   6   5   9      189.40      187.01      4.49 o 
   7   5   9      193.32      185.21      3.69 o 
   8   5   9       82.81       72.60      2.65 o 
   9   5   9      250.26      262.17      6.04 o 
  10   5   9      376.84      378.71      7.76 o 
  11   5   9       13.64       11.08      2.64 o 
  12   5   9      111.29      102.64      5.15 o 
  13   5   9       85.94       86.11      5.68 o 
  14   5   9      160.52      170.43      8.30 o 
  15   5   9       73.55       82.61      6.65 o 
  16   5   9      121.17      123.44      8.06 o 
  17   5   9        9.64       11.61      4.12 o 
 -17   6   9       26.62       30.47     11.30 o 
 -16   6   9      146.22      129.72      8.86 o 
 -15   6   9       10.11        3.08      4.16 o 
 -14   6   9       17.47       14.44      4.73 o 
 -13   6   9       59.92       56.01      8.30 o 
 -12   6   9      235.67      252.99     13.90 o 
 -11   6   9      107.82       98.11      9.27 o 
 -10   6   9       95.19       85.94      8.30 o 
  -9   6   9       95.28       90.52      5.28 o 
  -8   6   9      100.95      105.34      3.68 o 
  -7   6   9      261.45      241.35      4.69 o 
  -6   6   9      441.20      425.14      5.71 o 
  -5   6   9      996.64      962.78     10.18 o 
  -4   6   9      121.67      118.93      2.01 o 
  -3   6   9       83.84       72.13      1.79 o 
  -2   6   9      760.72      748.83      8.12 o 
  -1   6   9      318.96      310.52      4.17 o 
   0   6   9      737.01      736.02      9.18 o 
   1   6   9      320.68      308.61      4.74 o 
   2   6   9      749.21      755.92      9.54 o 
   3   6   9       81.47       70.93      2.72 o 
   4   6   9      121.18      118.06      4.49 o 
   5   6   9      998.82      962.42     13.02 o 
   6   6   9      457.12      442.40      7.35 o 
   7   6   9      258.35      248.87      5.96 o 
   8   6   9      105.75      110.79      3.29 o 
   9   6   9       97.83      101.82      3.33 o 
  10   6   9       93.51       91.34      4.54 o 
  11   6   9      106.67      102.43      4.95 o 
  12   6   9      236.62      232.81      9.12 o 
  13   6   9       60.73       65.75      6.76 o 
  14   6   9       18.23       20.05      5.60 o 
  15   6   9       10.54        8.36      3.95 o 
  16   6   9      150.41      159.62      8.36 o 
  17   6   9       27.04       25.15      8.21 o 
 -17   7   9       51.47       48.05      6.14 o 
 -16   7   9       15.57       17.43      4.83 o 
 -15   7   9       83.93       85.16      7.42 o 
 -14   7   9      141.18      147.28      8.77 o 
 -13   7   9       13.50        6.57      5.41 o 
 -12   7   9       43.01       46.74      7.34 o 
 -11   7   9      114.88      110.27      9.08 o 
 -10   7   9       78.70       77.23     10.04 o 
  -9   7   9      132.77      117.01      5.97 o 
  -8   7   9      184.16      178.10      6.95 o 
  -7   7   9        3.80        2.55      1.10 o 
  -6   7   9      271.05      271.52      4.52 o 
  -5   7   9      395.02      386.19      5.22 o 
  -4   7   9      306.99      315.88      4.35 o 
  -3   7   9      718.50      724.85      8.28 o 
  -2   7   9       30.24       34.09      1.17 o 
  -1   7   9      352.03      348.10      4.83 o 
   0   7   9      875.32      877.98     17.09 o 
   1   7   9      362.59      358.35      5.75 o 
   2   7   9       27.76       30.36      1.70 o 
   3   7   9      718.86      708.16     10.10 o 
   4   7   9      290.87      304.83      5.32 o 
   5   7   9      384.38      385.07      7.80 o 
   6   7   9      268.20      270.22      6.30 o 
   7   7   9        5.16        2.26      1.44 o 
   8   7   9      178.20      176.65      5.51 o 
   9   7   9      124.97      123.43      4.87 o 
  10   7   9       80.13       80.76      4.26 o 
  11   7   9      109.94      100.41      7.34 o 
  12   7   9       42.58       37.93      5.99 o 
  13   7   9       13.64        8.79      3.75 o 
  14   7   9      141.81      160.32      8.30 o 
  15   7   9       83.50       89.27      7.02 o 
  16   7   9       15.90       13.92      5.50 o 
  17   7   9       51.84       44.71      5.61 o 
 -16   8   9       21.25       20.07      4.95 o 
 -15   8   9       10.75       18.76      4.83 o 
 -14   8   9       39.02       37.08      7.72 o 
 -13   8   9       24.97       24.53      6.37 o 
 -12   8   9      252.51      239.67     13.52 o 
 -11   8   9       14.47       12.36      5.02 o 
 -10   8   9       60.64       54.15      4.77 o 
  -9   8   9       16.90       15.06      3.28 o 
  -8   8   9      522.60      482.73     19.22 o 
  -7   8   9       28.29       32.14      2.37 o 
  -6   8   9      989.27      987.81     12.25 o 
  -5   8   9       93.77      100.28      2.89 o 
  -4   8   9      474.37      487.31      7.59 o 
  -3   8   9       94.99       92.79      2.36 o 
  -2   8   9      541.16      561.82      6.46 o 
  -1   8   9      269.34      265.12      4.51 o 
   0   8   9      397.33      378.31      5.36 o 
   1   8   9      266.03      264.89      4.31 o 
   2   8   9      521.15      534.86      7.46 o 
   3   8   9       92.13       86.92      2.76 o 
   4   8   9      471.46      484.01      7.59 o 
   5   8   9       94.33       96.32      4.05 o 
   6   8   9      974.26      980.80     17.74 o 
   7   8   9       30.77       32.05      2.84 o 
   8   8   9      528.72      519.37     18.15 o 
   9   8   9       15.60       18.21      3.57 o 
  10   8   9       59.58       54.37      3.80 o 
  11   8   9       14.51       15.09      7.82 o 
  12   8   9      254.96      250.29      9.82 o 
  13   8   9       24.68       26.57      4.64 o 
  14   8   9       39.36       41.95      9.66 o 
  15   8   9       11.19       16.31      6.86 o 
  16   8   9       23.06       26.98     10.24 o 
 -16   9   9       19.77       19.77      5.05 o 
 -15   9   9       50.90       69.58      6.95 o 
 -14   9   9       14.03       12.75      5.99 o 
 -13   9   9       71.74       71.46      9.27 o 
 -12   9   9       11.62       14.29      5.79 o 
 -11   9   9       42.36       51.88     12.84 o 
 -10   9   9       28.33       26.06      4.07 o 
  -9   9   9       89.70       89.04      5.79 o 
  -8   9   9      296.39      269.84      9.12 o 
  -7   9   9       73.33       72.82      3.80 o 
  -6   9   9      138.56      144.83      6.83 o 
  -5   9   9      310.63      311.28      5.61 o 
  -4   9   9      430.10      421.85      7.81 o 
  -3   9   9      146.01      140.18      4.05 o 
  -2   9   9       88.18       89.17      3.95 o 
  -1   9   9      282.66      274.88      5.05 o 
   0   9   9        9.33       15.81      1.42 o 
   1   9   9      291.26      285.44      5.58 o 
   2   9   9       89.46       91.41      2.89 o 
   3   9   9      155.93      142.72      3.85 o 
   4   9   9      436.18      419.94      7.64 o 
   5   9   9      315.84      319.62      9.79 o 
   6   9   9      135.28      135.02      5.73 o 
   7   9   9       69.03       67.85      4.77 o 
   8   9   9      293.29      281.41      8.81 o 
   9   9   9       89.74       86.52     11.10 o 
  10   9   9       30.40       31.16      3.29 o 
  11   9   9       41.31       41.84      4.98 o 
  12   9   9       11.48        9.20      4.73 o 
  13   9   9       72.96       74.56      6.35 o 
  14   9   9       13.54       20.66      4.56 o 
  15   9   9       53.97       48.76      6.08 o 
  16   9   9       19.51       14.44      4.83 o 
 -15  10   9       12.48       13.11      7.34 o 
 -14  10   9       24.55       29.16      7.15 o 
 -13  10   9       51.16       46.16      7.92 o 
 -12  10   9       90.68      119.16     11.01 o 
 -11  10   9       64.81       60.27      8.30 o 
 -10  10   9       71.46       72.96      5.93 o 
  -9  10   9       72.13       70.72      7.53 o 
  -8  10   9      232.83      234.63      8.79 o 
  -7  10   9      177.54      175.39      5.60 o 
  -6  10   9      237.38      217.15      6.30 o 
  -5  10   9      204.12      196.54      5.84 o 
  -4  10   9       76.20       76.34      3.29 o 
  -3  10   9       29.71       24.34      2.48 o 
  -2  10   9      291.96      301.86      9.88 o 
  -1  10   9       26.62       26.85      3.05 o 
   0  10   9     1413.96     1451.18     20.75 o 
   1  10   9       25.67       23.57      1.97 o 
   2  10   9      310.78      300.82      6.11 o 
   3  10   9       30.77       28.72      2.15 o 
   4  10   9       78.12       75.69      3.20 o 
   5  10   9      197.60      195.14      7.03 o 
   6  10   9      247.66      262.46      8.98 o 
   7  10   9      177.06      176.77      7.10 o 
   8  10   9      239.04      255.62      8.67 o 
   9  10   9       75.54       70.04      5.30 o 
  10  10   9       69.16       68.18      5.30 o 
  11  10   9       63.69       69.94      4.71 o 
  12  10   9       86.64       91.56      6.89 o 
  13  10   9       52.49       54.40      5.79 o 
  14  10   9       23.45       20.30      4.64 o 
  15  10   9       13.48       10.72      4.23 o 
 -15  11   9       23.80       34.92      8.40 o 
 -14  11   9       10.78        0.39      5.41 o 
 -13  11   9        6.77        6.37      5.60 o 
 -12  11   9       71.34       63.16      5.97 o 
 -11  11   9       67.91       70.29      6.57 o 
 -10  11   9       66.72       66.22      5.74 o 
  -9  11   9      335.37      348.36     11.31 o 
  -8  11   9       78.18       69.00      5.58 o 
  -7  11   9       53.30       47.52      4.70 o 
  -6  11   9       42.39       39.98      3.34 o 
  -5  11   9      101.41       95.32      5.16 o 
  -4  11   9      469.23      476.74     12.27 o 
  -3  11   9      268.47      285.20      7.20 o 
  -2  11   9       32.29       31.34      3.15 o 
  -1  11   9       96.38       84.63      5.50 o 
   0  11   9      116.81      122.90      4.56 o 
   1  11   9       99.64       91.29      5.71 o 
   2  11   9       33.38       29.83      3.57 o 
   3  11   9      266.32      271.48      6.64 o 
   4  11   9      467.71      464.72      9.53 o 
   5  11   9      102.29       95.52      5.44 o 
   6  11   9       45.60       44.61      4.30 o 
   7  11   9       52.54       55.27      6.08 o 
   8  11   9       73.80       79.75      5.53 o 
   9  11   9      331.59      363.15     11.06 o 
  10  11   9       66.60       68.32      5.53 o 
  11  11   9       67.01       67.61      4.71 o 
  12  11   9       70.98       61.72      5.94 o 
  13  11   9        6.08        6.53      3.89 o 
  14  11   9       10.60       11.29      4.42 o 
  15  11   9       22.24       33.32      5.79 o 
 -14  12   9        2.47        1.74      5.41 o 
 -13  12   9       29.38       26.84      6.95 o 
 -12  12   9       29.30       33.38      6.66 o 
 -11  12   9        0.66       -1.12      3.67 o 
 -10  12   9        4.58        0.31      3.27 o 
  -9  12   9      142.82      148.29      7.77 o 
  -8  12   9       17.58       16.31      3.89 o 
  -7  12   9       65.52       78.32      5.87 o 
  -6  12   9       77.31       77.14      4.39 o 
  -5  12   9       75.75       69.10      4.89 o 
  -4  12   9       24.81       16.90      3.27 o 
  -3  12   9       23.75       26.96      6.28 o 
  -2  12   9      271.56      276.47      7.43 o 
  -1  12   9      235.47      232.14      6.68 o 
   0  12   9       97.02       91.45      5.22 o 
   1  12   9      241.95      223.33      7.69 o 
   2  12   9      270.23      279.34      8.08 o 
   3  12   9       22.24       26.95      2.66 o 
   4  12   9       26.05       33.12      3.79 o 
   5  12   9       78.05       74.96      5.25 o 
   6  12   9       80.41       89.54      6.76 o 
   7  12   9       65.92       68.30      5.31 o 
   8  12   9       19.49       19.30      3.75 o 
   9  12   9      141.24      146.72      7.37 o 
  10  12   9        3.87        4.10      3.46 o 
  11  12   9        0.66        1.20      2.78 o 
  12  12   9       26.87       22.03      6.28 o 
  13  12   9       28.86       21.97      7.82 o 
  14  12   9        2.99       -2.30      3.54 o 
 -13  13   9       25.29       20.47      6.76 o 
 -12  13   9        9.23        8.90      4.12 o 
 -11  13   9      140.21      141.24      8.32 o 
 -10  13   9       50.06       48.10      5.52 o 
  -9  13   9        8.77        5.31      3.69 o 
  -8  13   9      172.52      183.18     18.25 o 
  -7  13   9       76.25       76.24      6.08 o 
  -6  13   9        4.29       -1.63      2.69 o 
  -5  13   9       11.60       12.77      3.67 o 
  -4  13   9      181.46      193.27      8.98 o 
  -3  13   9       69.55       59.53      4.89 o 
  -2  13   9       79.92       78.59      5.39 o 
  -1  13   9       29.85       34.00      4.10 o 
   0  13   9      672.62      655.30     15.97 o 
   1  13   9       28.96       38.68      7.44 o 
   2  13   9       84.52       80.82      5.28 o 
   3  13   9       65.64       67.97      5.15 o 
   4  13   9      184.06      191.21      7.59 o 
   5  13   9       12.20       14.51      3.33 o 
   6  13   9        4.81        5.25      3.16 o 
   7  13   9       75.16       73.97      5.67 o 
   8  13   9      179.51      195.30      8.33 o 
   9  13   9        9.56        7.71      3.62 o 
  10  13   9       46.93       50.37      5.25 o 
  11  13   9      139.10      158.46      7.91 o 
  12  13   9        9.03       11.27      4.29 o 
  13  13   9       25.83       24.90      4.77 o 
 -12  14   9        0.93       -3.55      3.55 o 
 -11  14   9       22.83       19.39      4.51 o 
 -10  14   9       11.17        5.35      5.89 o 
  -9  14   9        2.26        0.00      3.55 o 
  -8  14   9       44.61       50.21      7.72 o 
  -7  14   9       21.10       21.63      6.37 o 
  -6  14   9      115.42      102.16      9.85 o 
  -5  14   9       67.31       73.09      5.55 o 
  -4  14   9       10.51        6.47      3.77 o 
  -3  14   9        0.25       -2.78      2.78 o 
  -2  14   9       71.75       71.07      5.46 o 
  -1  14   9       36.39       38.66      6.18 o 
   0  14   9        3.40        6.38      3.13 o 
   1  14   9       36.72       31.73      4.07 o 
   2  14   9       70.66       75.21     11.01 o 
   3  14   9        0.33       -2.22      2.72 o 
   4  14   9       11.57       14.17      3.34 o 
   5  14   9       68.02       77.00      5.61 o 
   6  14   9      120.73      145.65     11.10 o 
   7  14   9       21.35       19.36      4.03 o 
   8  14   9       41.59       53.28      5.30 o 
   9  14   9        2.32       -0.62      3.34 o 
  10  14   9       12.55       11.21      4.15 o 
  11  14   9       21.71       27.03      4.56 o 
  12  14   9        0.95        2.90      5.41 o 
 -11  15   9        3.63        6.37      5.79 o 
 -10  15   9       24.05       29.74      6.95 o 
  -9  15   9        6.75        4.83      5.41 o 
  -8  15   9        3.21       -0.19      5.21 o 
  -7  15   9       28.39       27.81      6.57 o 
  -6  15   9        4.33       11.59      5.41 o 
  -5  15   9       10.10       10.04      3.55 o 
  -4  15   9       55.15       64.59      5.44 o 
  -3  15   9       28.63       28.52      4.29 o 
  -2  15   9       12.03       15.79      3.55 o 
  -1  15   9       18.98       14.31      3.75 o 
   0  15   9       12.19        7.91      3.34 o 
   1  15   9       18.62       25.27      4.35 o 
   2  15   9       11.81       10.59      3.34 o 
   3  15   9       28.29       25.49      6.37 o 
   4  15   9       58.97       70.49      8.50 o 
   5  15   9       11.37        7.54      3.43 o 
   6  15   9        4.31       11.24      4.35 o 
   7  15   9       30.71       31.43      5.12 o 
   8  15   9        3.45        1.34      4.83 o 
   9  15   9        6.80        9.02      3.95 o 
  10  15   9       25.10       24.12      4.77 o 
  11  15   9        3.45        3.97      5.41 o 
 -10  16   9       18.11       14.68      6.37 o 
  -9  16   9        1.03        2.12      5.41 o 
  -8  16   9       47.00       48.28      7.92 o 
  -7  16   9       52.34       58.52      8.30 o 
  -6  16   9       18.78       22.02      6.37 o 
  -5  16   9       79.54       80.15      9.08 o 
  -4  16   9       18.60       21.23      4.73 o 
  -3  16   9       24.71       26.73      4.36 o 
  -2  16   9        0.53        2.24      7.05 o 
  -1  16   9       16.44       22.21      4.16 o 
   0  16   9        0.37       -3.00      3.00 o 
   1  16   9       18.85       22.03      4.07 o 
   2  16   9        0.31       -2.68      3.02 o 
   3  16   9       23.63       16.99      5.79 o 
   4  16   9       18.99       10.43      5.79 o 
   5  16   9       82.80       68.37      8.50 o 
   6  16   9       17.99       20.08      4.15 o 
   7  16   9       52.48       56.19      5.64 o 
   8  16   9       46.29       56.05      5.66 o 
   9  16   9        1.39        4.47      3.74 o 
  10  16   9       18.62       13.61      4.16 o 
  -9  17   9        1.52        3.86      5.79 o 
  -8  17   9       47.90       48.67      8.11 o 
  -7  17   9        3.00        9.08      5.79 o 
  -6  17   9       77.08       69.33      8.88 o 
  -5  17   9       13.51        9.08      5.79 o 
  -4  17   9        8.53       12.10      4.03 o 
  -3  17   9       44.23       51.73      8.30 o 
  -2  17   9       13.26        9.78      4.54 o 
  -1  17   9       38.69       40.31      5.60 o 
   0  17   9        2.43        7.63      3.69 o 
   1  17   9       36.86       50.90      5.17 o 
   2  17   9       12.36       17.19      6.18 o 
   3  17   9       46.78       42.29      7.53 o 
   4  17   9        7.81        9.08      5.79 o 
   5  17   9       13.98       16.42      6.37 o 
   6  17   9       77.11       82.66      9.46 o 
   7  17   9        3.10       10.04      5.79 o 
   8  17   9       45.77       51.95      8.30 o 
   9  17   9        1.39       11.97      6.18 o 
  -7  18   9       24.95       24.33      6.76 o 
  -6  18   9       22.75       29.74      7.15 o 
  -5  18   9        5.18        2.70      5.41 o 
  -4  18   9       20.43       12.55      5.99 o 
  -3  18   9        0.74       -1.95      3.48 o 
  -2  18   9       35.95       38.44      4.98 o 
  -1  18   9        8.84        3.01      3.67 o 
   0  18   9        1.92        7.57      3.75 o 
   1  18   9        9.64        6.11      3.82 o 
   2  18   9       37.02       31.48      7.15 o 
   3  18   9        0.66       -4.83      4.83 o 
   4  18   9       20.21       25.30      6.76 o 
   5  18   9        5.07        5.79      5.60 o 
   6  18   9       22.11       33.02      7.34 o 
   7  18   9       23.51       21.63      6.76 o 
  -5  19   9       12.90       16.22      6.18 o 
  -4  19   9       24.60       24.91      6.76 o 
  -3  19   9       12.46       20.47      6.37 o 
  -2  19   9        6.82        7.05      3.82 o 
  -1  19   9        2.45        1.81      3.62 o 
   0  19   9       51.20       56.79      5.59 o 
   1  19   9        2.87        8.30      5.60 o 
   2  19   9        6.71       10.04      5.60 o 
   3  19   9       11.31       10.24      5.99 o 
   4  19   9       24.74       30.32      7.15 o 
   5  19   9       12.34       12.75      6.18 o 
   0   0  10     1143.86     1199.59     20.54 o 
   1   0  10      630.21      646.24      9.21 o 
   2   0  10      328.10      335.81      4.27 o 
   3   0  10     1293.57     1327.59     16.90 o 
   4   0  10      141.52      154.37      2.80 o 
   5   0  10       67.09       56.79      1.64 o 
   6   0  10     1026.65     1067.40     12.20 o 
   7   0  10       83.75       67.82      2.12 o 
   8   0  10      184.66      198.49      4.16 o 
   9   0  10      245.38      254.85      5.71 o 
  10   0  10      126.30      128.56      4.84 o 
  11   0  10       99.39      102.31      7.36 o 
  12   0  10       81.37       85.29      7.48 o 
  13   0  10       11.57        7.60      2.75 o 
  14   0  10      228.81      245.22      7.74 o 
  15   0  10      402.02      417.20     20.66 o 
  16   0  10        1.31       -2.75      3.60 o 
  17   0  10       13.17       12.94      6.57 o 
  18   0  10       10.37        3.48      5.99 o 
 -18   1  10       43.30       37.85      8.11 o 
 -17   1  10        1.17       -1.28      3.82 o 
 -16   1  10       38.23       38.02      5.52 o 
 -15   1  10        6.62        8.84      4.03 o 
 -14   1  10       16.03       18.39      5.99 o 
 -13   1  10       84.58       77.72      4.68 o 
 -12   1  10      583.89      580.00     12.48 o 
 -11   1  10      312.46      308.49      8.45 o 
 -10   1  10      119.64      119.70      4.81 o 
  -9   1  10        7.30        5.32      1.60 o 
  -8   1  10      282.24      274.96      5.14 o 
  -7   1  10      273.44      256.81      4.41 o 
  -6   1  10     2090.49     2062.72     24.36 o 
  -5   1  10      188.52      197.24      3.17 o 
  -4   1  10      789.59      790.09      9.13 o 
  -3   1  10      260.43      263.35      3.46 o 
  -2   1  10      687.85      708.34      8.41 o 
  -1   1  10      209.31      211.54      3.06 o 
   0   1  10     1039.29     1099.81     13.42 o 
   1   1  10      210.55      210.40      3.59 o 
   2   1  10      719.60      736.63      8.81 o 
   3   1  10      260.11      264.50      4.27 o 
   4   1  10      781.46      792.46     10.62 o 
   5   1  10      188.20      195.83      4.92 o 
   6   1  10     2103.97     2121.97     21.97 o 
   7   1  10      274.63      257.87      4.17 o 
   8   1  10      285.30      279.96      5.75 o 
   9   1  10        8.20        6.41      1.47 o 
  10   1  10      129.11      129.26      4.79 o 
  11   1  10      300.18      289.09      7.70 o 
  12   1  10      589.96      614.24     30.07 o 
  13   1  10       85.75       85.58      4.93 o 
  14   1  10       15.93       14.61      3.18 o 
  15   1  10        6.98        3.90      2.89 o 
  16   1  10       38.45       40.36      7.92 o 
  17   1  10        1.12        6.18      5.79 o 
  18   1  10       43.81       45.77      8.50 o 
 -18   2  10        6.71        5.99      5.99 o 
 -17   2  10       16.95       12.43      4.64 o 
 -16   2  10       57.78       62.80     15.16 o 
 -15   2  10       53.75       55.17      5.94 o 
 -14   2  10      189.21      220.43      9.69 o 
 -13   2  10      217.68      219.54     16.90 o 
 -12   2  10       80.70       79.66      6.21 o 
 -11   2  10       36.73       36.82      3.25 o 
 -10   2  10      166.82      157.60      4.66 o 
  -9   2  10      374.41      365.34      7.64 o 
  -8   2  10       18.72       21.31      1.73 o 
  -7   2  10      186.05      197.46      3.66 o 
  -6   2  10      558.30      513.54      6.70 o 
  -5   2  10      406.44      425.63      5.30 o 
  -4   2  10       51.76       49.13      1.38 o 
  -3   2  10      545.82      532.86      6.03 o 
  -2   2  10       18.52       17.24      0.96 o 
  -1   2  10      681.69      676.94      7.55 o 
   0   2  10      193.75      153.50      2.58 o 
   1   2  10      683.35      684.53      9.47 o 
   2   2  10       15.72       13.90      2.03 o 
   3   2  10      527.15      519.06      9.28 o 
   4   2  10       49.19       49.76      2.07 o 
   5   2  10      387.93      402.73      5.24 o 
   6   2  10      574.38      531.38      6.48 o 
   7   2  10      190.01      201.77      3.58 o 
   8   2  10       21.51       21.55      1.73 o 
   9   2  10      354.48      348.10      6.37 o 
  10   2  10      167.54      167.10      7.02 o 
  11   2  10       37.96       44.95      3.45 o 
  12   2  10       78.28       71.14      4.45 o 
  13   2  10      209.61      226.63      8.13 o 
  14   2  10      191.57      219.56     10.87 o 
  15   2  10       52.95       51.09      7.44 o 
  16   2  10       58.46       65.94      9.95 o 
  17   2  10       16.53       13.71      6.57 o 
 -17   3  10        4.55        3.96      4.10 o 
 -16   3  10       47.70       52.32      6.00 o 
 -15   3  10       39.50       35.29      5.25 o 
 -14   3  10       13.98       16.75      4.23 o 
 -13   3  10       19.27       24.76      4.36 o 
 -12   3  10       23.07       22.50      9.75 o 
 -11   3  10       90.19       98.39      5.26 o 
 -10   3  10      309.41      309.83      9.16 o 
  -9   3  10      137.57      140.59      4.73 o 
  -8   3  10       82.26       80.12      2.77 o 
  -7   3  10        4.26        4.43      1.16 o 
  -6   3  10      187.71      189.16      3.17 o 
  -5   3  10     1348.36     1321.21     14.68 o 
  -4   3  10       91.92       99.56      1.97 o 
  -3   3  10      176.57      176.85      2.41 o 
  -2   3  10      778.04      730.05      7.47 o 
  -1   3  10     1523.08     1579.79     16.02 o 
   0   3  10       38.78       35.65      4.24 o 
   1   3  10     1549.39     1637.02     20.63 o 
   2   3  10      776.30      730.47     11.39 o 
   3   3  10      165.72      167.69      3.66 o 
   4   3  10       87.29       87.17      3.09 o 
   5   3  10     1342.43     1313.02     14.24 o 
   6   3  10      170.60      175.26      3.08 o 
   7   3  10        3.97        3.90      0.96 o 
   8   3  10       79.29       74.85      2.37 o 
   9   3  10      137.04      140.54      4.13 o 
  10   3  10      305.24      311.15      7.71 o 
  11   3  10       89.00      101.26      5.08 o 
  12   3  10       23.29       22.58      3.04 o 
  13   3  10       19.39       20.68      3.15 o 
  14   3  10       11.85       11.30      3.79 o 
  15   3  10       37.96       31.92      4.78 o 
  16   3  10       48.33       53.21      5.72 o 
  17   3  10        5.41        8.30      6.18 o 
 -17   4  10        1.80        3.87      4.03 o 
 -16   4  10       75.39       80.05      7.17 o 
 -15   4  10       55.26       57.48      7.24 o 
 -14   4  10       67.87       68.74      6.40 o 
 -13   4  10       17.04       17.90      4.30 o 
 -12   4  10       86.18       82.30     13.90 o 
 -11   4  10       71.93       71.84      7.72 o 
 -10   4  10       14.32       20.62      3.28 o 
  -9   4  10       14.98       17.05      2.14 o 
  -8   4  10      280.15      270.09      7.11 o 
  -7   4  10      180.04      166.42      4.11 o 
  -6   4  10      100.36       90.88      2.20 o 
  -5   4  10     1002.53      965.24     11.11 o 
  -4   4  10      809.43      809.77      7.78 o 
  -3   4  10      667.85      683.79      7.22 o 
  -2   4  10     2248.33     2292.31     22.59 o 
  -1   4  10      237.37      250.97      3.27 o 
   0   4  10      173.55      151.52      3.46 o 
   1   4  10      237.16      240.93      4.90 o 
   2   4  10     2246.21     2290.53     28.63 o 
   3   4  10      704.94      712.36      9.80 o 
   4   4  10      823.15      817.63     11.04 o 
   5   4  10     1004.36      966.69     11.68 o 
   6   4  10      100.75       93.10      2.92 o 
   7   4  10      181.85      168.46      3.15 o 
   8   4  10      274.83      271.54      4.70 o 
   9   4  10       13.70       15.85      1.93 o 
  10   4  10       12.60       16.45      2.09 o 
  11   4  10       68.09       73.61      4.20 o 
  12   4  10       85.50       86.37      5.56 o 
  13   4  10       16.38       14.57      3.89 o 
  14   4  10       64.86       62.29      5.85 o 
  15   4  10       58.03       60.32      5.83 o 
  16   4  10       74.99       83.38      6.79 o 
  17   4  10        1.56       -0.40      3.66 o 
 -17   5  10        0.29        2.49      4.09 o 
 -16   5  10        9.50        8.38      4.30 o 
 -15   5  10        1.73        5.92      4.16 o 
 -14   5  10       19.72       20.16      9.17 o 
 -13   5  10       46.54       37.77      5.18 o 
 -12   5  10       23.89       26.26      5.99 o 
 -11   5  10      212.23      214.75     12.17 o 
 -10   5  10      323.11      290.27     13.71 o 
  -9   5  10        5.57        6.88      2.25 o 
  -8   5  10      461.04      457.96      8.65 o 
  -7   5  10      813.93      795.13     12.82 o 
  -6   5  10      319.91      325.43      4.64 o 
  -5   5  10       73.76       63.63      1.58 o 
  -4   5  10       93.19       83.67      1.56 o 
  -3   5  10      881.08      820.58      7.92 o 
  -2   5  10      548.53      522.99      5.57 o 
  -1   5  10       94.47       94.92      1.67 o 
   0   5  10       18.06       20.40      1.84 o 
   1   5  10       91.04       91.42      3.12 o 
   2   5  10      523.28      496.49      7.71 o 
   3   5  10      882.00      823.28     11.49 o 
   4   5  10       86.45       76.54      2.79 o 
   5   5  10       67.07       61.67      3.87 o 
   6   5  10      315.61      327.33      5.77 o 
   7   5  10      797.01      809.27     11.57 o 
   8   5  10      467.09      493.36      7.62 o 
   9   5  10        5.99        7.54      1.57 o 
  10   5  10      317.75      306.54      8.06 o 
  11   5  10      215.78      205.43     14.97 o 
  12   5  10       23.67       24.92      4.23 o 
  13   5  10       45.02       44.73      5.05 o 
  14   5  10       21.09       24.81      5.60 o 
  15   5  10        1.54        2.63      3.60 o 
  16   5  10        8.29        4.86      3.89 o 
  17   5  10        0.19       -0.19      3.55 o 
 -17   6  10       19.09       15.24      4.76 o 
 -16   6  10       41.85       34.85      5.53 o 
 -15   6  10       40.84       61.82      9.75 o 
 -14   6  10       62.45       77.09      6.89 o 
 -13   6  10        2.22       -4.06      4.63 o 
 -12   6  10      136.18      123.02      9.85 o 
 -11   6  10       46.28       45.00      6.95 o 
 -10   6  10      676.97      635.19     23.56 o 
  -9   6  10      108.32       95.98      8.50 o 
  -8   6  10       60.18       60.14      2.98 o 
  -7   6  10        1.47        0.92      1.25 o 
  -6   6  10       29.69       28.75      1.60 o 
  -5   6  10       96.43       99.17      2.24 o 
  -4   6  10     2289.85     2268.25     26.39 o 
  -3   6  10      236.17      222.44      3.32 o 
  -2   6  10      557.56      568.79      6.41 o 
  -1   6  10      489.12      479.05      5.95 o 
   0   6  10      101.87       94.03      2.71 o 
   1   6  10      477.76      476.61      6.62 o 
   2   6  10      573.74      578.08      9.46 o 
   3   6  10      241.67      219.54      4.84 o 
   4   6  10     2318.55     2317.68     32.17 o 
   5   6  10       92.61       94.61      4.57 o 
   6   6  10       33.43       31.81      2.31 o 
   7   6  10        1.38        1.42      1.49 o 
   8   6  10       62.47       59.46      3.02 o 
   9   6  10      107.88      105.16      3.84 o 
  10   6  10      673.02      657.68     17.57 o 
  11   6  10       46.68       46.33     10.53 o 
  12   6  10      138.87      136.47      7.09 o 
  13   6  10        1.94        2.07      3.27 o 
  14   6  10       65.43       65.54      8.88 o 
  15   6  10       40.42       45.16      5.52 o 
  16   6  10       42.12       37.27      8.11 o 
  17   6  10       20.11       24.64      8.59 o 
 -16   7  10        5.76        2.94      4.21 o 
 -15   7  10        2.03        0.85      4.01 o 
 -14   7  10       15.45       18.99      4.70 o 
 -13   7  10       19.06       20.66      6.37 o 
 -12   7  10      107.75      104.29     10.04 o 
 -11   7  10       65.05       72.81      8.30 o 
 -10   7  10       29.29       24.91      5.79 o 
  -9   7  10      174.75      165.48      8.30 o 
  -8   7  10       89.99       91.23      3.87 o 
  -7   7  10      192.26      193.22      6.29 o 
  -6   7  10      753.61      735.06     10.64 o 
  -5   7  10      505.69      515.90      7.79 o 
  -4   7  10      607.04      572.00      7.74 o 
  -3   7  10       49.53       49.28      1.68 o 
  -2   7  10      891.84      919.10      9.20 o 
  -1   7  10     1583.57     1533.28     16.44 o 
   0   7  10      215.74      214.36      4.04 o 
   1   7  10     1603.75     1552.62     19.65 o 
   2   7  10      901.84      933.52     12.94 o 
   3   7  10       52.49       49.18      2.52 o 
   4   7  10      602.74      568.86      9.88 o 
   5   7  10      504.26      503.57      9.15 o 
   6   7  10      754.14      736.18     13.89 o 
   7   7  10      196.18      196.78      5.78 o 
   8   7  10       91.07       87.24      3.66 o 
   9   7  10      176.71      187.27      5.80 o 
  10   7  10       28.62       25.93      2.96 o 
  11   7  10       62.58       66.90      7.15 o 
  12   7  10      103.44      106.54     11.49 o 
  13   7  10       17.15       17.95      4.36 o 
  14   7  10       14.74       13.05      4.15 o 
  15   7  10        2.21        0.05      3.62 o 
  16   7  10        6.30        5.87      4.15 o 
 -16   8  10        6.98        1.21      4.63 o 
 -15   8  10        9.78       20.18      4.78 o 
 -14   8  10       18.25        3.28      5.60 o 
 -13   8  10       22.43       19.70      5.99 o 
 -12   8  10       69.40       81.69      9.08 o 
 -11   8  10       66.33       68.75      8.11 o 
 -10   8  10       98.72       94.93      6.19 o 
  -9   8  10       25.97       27.26      6.37 o 
  -8   8  10      201.10      196.07      7.71 o 
  -7   8  10      251.57      240.19     13.58 o 
  -6   8  10       78.80       81.96      2.84 o 
  -5   8  10      168.59      162.60      3.82 o 
  -4   8  10      458.31      457.41      8.10 o 
  -3   8  10      696.63      661.21      9.65 o 
  -2   8  10       22.72       23.72      1.83 o 
  -1   8  10      454.13      456.85      6.28 o 
   0   8  10      872.62      905.18     12.18 o 
   1   8  10      441.77      431.67      7.64 o 
   2   8  10       18.65       18.05      1.58 o 
   3   8  10      690.94      672.60      9.93 o 
   4   8  10      438.50      434.25     10.90 o 
   5   8  10      174.85      172.38      5.30 o 
   6   8  10       80.63       79.62      4.05 o 
   7   8  10      258.90      263.06      8.12 o 
   8   8  10      187.63      190.49     12.65 o 
   9   8  10       24.39       18.83      2.85 o 
  10   8  10      103.31      102.15      4.90 o 
  11   8  10       69.36       70.36      5.73 o 
  12   8  10       67.75       70.21      6.08 o 
  13   8  10       23.33       26.32      7.53 o 
  14   8  10       20.71       20.57      4.57 o 
  15   8  10       10.18       10.48      4.25 o 
  16   8  10        7.40        5.15      3.99 o 
 -16   9  10       52.54       49.53     10.04 o 
 -15   9  10        5.07        7.59      4.42 o 
 -14   9  10       16.46       14.87      6.18 o 
 -13   9  10       57.28       53.11      8.30 o 
 -12   9  10       56.17       52.72      7.92 o 
 -11   9  10       98.72       86.71      9.46 o 
 -10   9  10      227.73      223.97      8.79 o 
  -9   9  10       16.00       17.63      3.48 o 
  -8   9  10       62.15       53.64      4.83 o 
  -7   9  10      382.24      370.88      8.59 o 
  -6   9  10      267.81      268.21      6.98 o 
  -5   9  10      343.26      330.78      6.02 o 
  -4   9  10      238.83      225.88      6.29 o 
  -3   9  10       90.29       97.87      3.52 o 
  -2   9  10      551.63      542.62     10.67 o 
  -1   9  10       85.61       96.82      3.26 o 
   0   9  10      617.60      613.52     10.39 o 
   1   9  10       87.87       91.95      3.65 o 
   2   9  10      532.40      525.88      8.98 o 
   3   9  10       93.60      101.76      3.39 o 
   4   9  10      237.27      227.89      5.14 o 
   5   9  10      354.02      341.23      8.11 o 
   6   9  10      263.07      265.43      8.40 o 
   7   9  10      389.34      373.36     10.51 o 
   8   9  10       56.54       57.14      4.64 o 
   9   9  10       15.59       17.47      3.41 o 
  10   9  10      218.41      230.77      9.28 o 
  11   9  10       95.74      106.74     14.77 o 
  12   9  10       54.88       51.92      5.99 o 
  13   9  10       53.95       63.39      6.14 o 
  14   9  10       15.53        6.13      3.93 o 
  15   9  10        5.03        4.32      3.95 o 
  16   9  10       52.31       59.09     13.23 o 
 -15  10  10        7.42        2.84      4.26 o 
 -14  10  10       24.66       25.69      6.76 o 
 -13  10  10        6.97        2.12      5.41 o 
 -12  10  10       12.12        0.19      5.41 o 
 -11  10  10      101.60       95.10      6.75 o 
 -10  10  10       42.28       50.88      5.18 o 
  -9  10  10      306.25      326.41     10.71 o 
  -8  10  10       69.39       72.99      5.59 o 
  -7  10  10       14.99       15.67      2.52 o 
  -6  10  10       54.45       53.53      3.60 o 
  -5  10  10      204.41      197.23     11.78 o 
  -4  10  10      178.66      184.17      4.83 o 
  -3  10  10      255.21      244.15      6.95 o 
  -2  10  10      298.86      306.38      7.37 o 
  -1  10  10      212.50      221.87      6.12 o 
   0  10  10      553.99      539.77      9.15 o 
   1  10  10      215.12      226.88      5.11 o 
   2  10  10      293.87      300.41      6.21 o 
   3  10  10      246.28      242.12     10.12 o 
   4  10  10      168.64      165.47      5.03 o 
   5  10  10      205.70      197.79      9.08 o 
   6  10  10       51.73       44.99      4.30 o 
   7  10  10       13.37       13.57      3.13 o 
   8  10  10       68.37       66.14      9.46 o 
   9  10  10      304.98      308.59     10.17 o 
  10  10  10       40.99       48.76      4.07 o 
  11  10  10      101.51      109.45      7.22 o 
  12  10  10       11.68        8.98      3.69 o 
  13  10  10        7.67        6.38      3.95 o 
  14  10  10       24.00       25.30      4.85 o 
  15  10  10        8.07        7.69      4.16 o 
 -14  11  10        5.57       11.59      5.99 o 
 -13  11  10       57.76       62.96      8.88 o 
 -12  11  10       18.43       20.08      6.57 o 
 -11  11  10       15.93       14.75      5.21 o 
 -10  11  10       37.28       38.31      4.77 o 
  -9  11  10      102.87       97.88      7.53 o 
  -8  11  10       29.67       34.44      4.36 o 
  -7  11  10        7.69        9.91      3.41 o 
  -6  11  10       16.42       14.87      4.32 o 
  -5  11  10      121.25      124.60      4.90 o 
  -4  11  10      161.85      163.92      6.75 o 
  -3  11  10       44.60       45.42      4.93 o 
  -2  11  10      129.24      129.33      6.63 o 
  -1  11  10       92.43       88.71      4.24 o 
   0  11  10       88.85       97.31      7.82 o 
   1  11  10       80.36       74.86      3.25 o 
   2  11  10      138.16      144.59      4.65 o 
   3  11  10       45.29       46.93      4.42 o 
   4  11  10      160.36      163.50      5.22 o 
   5  11  10      111.93      126.58      8.40 o 
   6  11  10       20.19       23.57      3.60 o 
   7  11  10        7.41        7.74      2.93 o 
   8  11  10       29.02       25.47      3.95 o 
   9  11  10       99.53      108.46      6.55 o 
  10  11  10       39.01       37.42      4.64 o 
  11  11  10       16.30       15.06      3.46 o 
  12  11  10       17.61        9.24     10.04 o 
  13  11  10       58.25       57.54      6.00 o 
  14  11  10        5.34        1.11      3.89 o 
 -14  12  10       19.85       27.23      6.95 o 
 -13  12  10       27.67       34.18      7.34 o 
 -12  12  10       23.33       17.57      6.37 o 
 -11  12  10       24.24       27.47      4.71 o 
 -10  12  10      128.96      131.82      9.37 o 
  -9  12  10       10.37        8.20      3.68 o 
  -8  12  10      257.86      254.98      9.96 o 
  -7  12  10       54.70       57.47      5.39 o 
  -6  12  10       83.44       88.02      4.74 o 
  -5  12  10       50.44       56.68      4.67 o 
  -4  12  10      345.89      334.48     16.90 o 
  -3  12  10       84.67       79.76      5.79 o 
  -2  12  10      187.31      164.88      7.03 o 
  -1  12  10       43.80       38.68      3.96 o 
   0  12  10       36.72       37.99      3.93 o 
   1  12  10       44.78       42.49      5.12 o 
   2  12  10      192.49      186.11      5.54 o 
   3  12  10       80.71       81.25      3.98 o 
   4  12  10      363.91      331.89     11.30 o 
   5  12  10       48.00       48.58      4.42 o 
   6  12  10       82.17       79.30      5.52 o 
   7  12  10       58.24       64.77      5.26 o 
   8  12  10      261.28      278.60     22.89 o 
   9  12  10       11.10       11.02      3.68 o 
  10  12  10      122.91      135.74      7.23 o 
  11  12  10       24.31       30.34      4.69 o 
  12  12  10       22.49       32.26      6.66 o 
  13  12  10       28.80       22.59      4.71 o 
  14  12  10       19.54       26.17      4.85 o 
 -13  13  10        4.32        9.27      6.18 o 
 -12  13  10       14.00       11.78      6.18 o 
 -11  13  10        5.01        2.17      6.66 o 
 -10  13  10       11.44       10.71      4.03 o 
  -9  13  10       52.11       56.06      5.67 o 
  -8  13  10       38.55       38.80      5.03 o 
  -7  13  10       92.66      110.81     10.33 o 
  -6  13  10        7.09        5.69      3.02 o 
  -5  13  10      116.67      115.52     13.04 o 
  -4  13  10       19.16       24.23      4.35 o 
  -3  13  10        6.64        3.82      3.00 o 
  -2  13  10        2.57        1.35      2.58 o 
  -1  13  10        3.92        8.98      3.00 o 
   0  13  10        0.21       -3.49      3.77 o 
   1  13  10        3.02        9.37      3.05 o 
   2  13  10        1.67        2.56      2.69 o 
   3  13  10        8.36        7.11      2.25 o 
   4  13  10       21.35       21.84      3.57 o 
   5  13  10      111.86      105.80      6.20 o 
   6  13  10        8.18        9.12      3.38 o 
   7  13  10       90.92       96.18      6.34 o 
   8  13  10       37.81       33.14      6.66 o 
   9  13  10       54.30       58.89      5.59 o 
  10  13  10       10.34       13.13      3.96 o 
  11  13  10        3.80        4.59      9.95 o 
  12  13  10       13.53        9.85      5.79 o 
  13  13  10        4.02        1.74      5.60 o 
 -12  14  10       18.05       13.33      6.76 o 
 -11  14  10        4.51        1.41      4.63 o 
 -10  14  10       61.43       68.07      6.21 o 
  -9  14  10        5.02       11.38      4.54 o 
  -8  14  10      117.00      110.27     10.62 o 
  -7  14  10       62.19       65.66      8.50 o 
  -6  14  10        0.73        3.48      4.83 o 
  -5  14  10       10.82        8.06      3.48 o 
  -4  14  10      114.14      108.07     16.03 o 
  -3  14  10      195.24      187.18      7.92 o 
  -2  14  10      128.86      156.05      7.24 o 
  -1  14  10      184.83      173.34      9.56 o 
   0  14  10        8.38        6.66      3.38 o 
   1  14  10      183.66      169.44      7.50 o 
   2  14  10      131.06      134.67     10.43 o 
   3  14  10      205.60      204.30      7.95 o 
   4  14  10      110.69      118.41      9.17 o 
   5  14  10       10.36       11.56      3.52 o 
   6  14  10        0.71        3.69      3.33 o 
   7  14  10       63.97       64.14      5.53 o 
   8  14  10      112.63      123.72      7.30 o 
   9  14  10        4.87        1.16      3.55 o 
  10  14  10       62.26       64.41      5.87 o 
  11  14  10        4.04        5.58      4.25 o 
  12  14  10       19.23       11.39      5.99 o 
 -11  15  10       14.00       14.87      6.18 o 
 -10  15  10        2.70       11.97      5.99 o 
  -9  15  10       54.29       51.76      8.11 o 
  -8  15  10       11.02        6.95      5.60 o 
  -7  15  10       42.25       41.14      7.34 o 
  -6  15  10        9.79        5.02      5.02 o 
  -5  15  10       55.58       64.73      6.57 o 
  -4  15  10       16.22       17.59      9.46 o 
  -3  15  10       28.79       25.09      4.23 o 
  -2  15  10       97.02      103.55      6.62 o 
  -1  15  10       70.59       74.07      5.67 o 
   0  15  10       14.77       10.77      5.79 o 
   1  15  10       74.03       87.16      7.53 o 
   2  15  10       93.59       98.69      6.10 o 
   3  15  10       27.26       26.07      6.18 o 
   4  15  10       16.34       16.61      5.79 o 
   5  15  10       58.73       57.52      5.28 o 
   6  15  10        8.31        9.69      3.60 o 
   7  15  10       41.32       50.28      5.22 o 
   8  15  10       11.68       10.95      4.03 o 
   9  15  10       52.30       60.03      5.72 o 
  10  15  10        2.11        4.17      3.82 o 
  11  15  10       13.32       16.62      4.44 o 
 -10  16  10       15.71       18.73      6.57 o 
  -9  16  10       70.79       80.53      9.46 o 
  -8  16  10       15.94       17.38      6.37 o 
  -7  16  10       40.09       40.36      7.34 o 
  -6  16  10        6.45        5.02      5.60 o 
  -5  16  10       29.08       20.66      6.18 o 
  -4  16  10       30.23       29.73      4.48 o 
  -3  16  10       34.68       33.94      5.70 o 
  -2  16  10       40.27       27.18      4.44 o 
  -1  16  10       26.88       31.80      4.42 o 
   0  16  10       56.49       51.62      7.82 o 
   1  16  10       26.02       23.71      4.15 o 
   2  16  10       39.67       36.91      4.59 o 
   3  16  10       34.53       29.55      6.76 o 
   4  16  10       28.27       28.39      6.95 o 
   5  16  10       26.45       33.22      6.95 o 
   6  16  10        6.51        3.86      5.60 o 
   7  16  10       39.41       39.29      5.03 o 
   8  16  10       15.84       20.86      5.60 o 
   9  16  10       70.50       75.79      6.41 o 
  10  16  10       15.56       24.16      8.30 o 
  -9  17  10        3.49        8.69      5.99 o 
  -8  17  10        9.50        7.92      5.79 o 
  -7  17  10       19.88       18.54      6.37 o 
  -6  17  10       61.44       76.48      9.27 o 
  -5  17  10       12.12       11.20      5.99 o 
  -4  17  10        3.41       -1.83      3.41 o 
  -3  17  10       11.35        8.76      3.82 o 
  -2  17  10       36.05       43.23      5.12 o 
  -1  17  10       10.28       15.43      4.03 o 
   0  17  10       23.98       25.11      4.42 o 
   1  17  10        9.29        7.07      3.68 o 
   2  17  10       35.54       24.53      6.37 o 
   3  17  10        9.91       10.81      5.79 o 
   4  17  10        3.85        6.76      5.60 o 
   5  17  10       11.44       15.06      6.18 o 
   6  17  10       61.54       59.10      8.69 o 
   7  17  10       18.94       20.66      6.76 o 
   8  17  10       10.15        9.85      6.18 o 
   9  17  10        3.32        2.90      5.60 o 
  -7  18  10       17.16       29.55      7.15 o 
  -6  18  10       15.40       13.71      5.99 o 
  -5  18  10        4.43        9.08      5.79 o 
  -4  18  10       42.61       32.25      7.15 o 
  -3  18  10       14.44       19.88      4.36 o 
  -2  18  10        3.20        0.13      3.48 o 
  -1  18  10       19.82       22.39      4.30 o 
   0  18  10       42.15       43.57      6.76 o 
   1  18  10       19.48       17.01      4.21 o 
   2  18  10        3.16       -1.93      5.21 o 
   3  18  10       14.77       17.19      6.37 o 
   4  18  10       42.61       50.41      8.11 o 
   5  18  10        4.09        3.09      5.21 o 
   6  18  10       15.44       20.08      6.76 o 
   7  18  10       17.87       15.06      6.37 o 
  -4  19  10        6.88        1.74      5.02 o 
  -3  19  10       26.51       28.90      4.77 o 
  -2  19  10       40.88       48.79     18.25 o 
  -1  19  10        5.11        5.52      3.82 o 
   0  19  10       15.64        9.20      3.93 o 
   1  19  10        5.30        9.66      5.79 o 
   2  19  10       41.18       39.59      7.53 o 
   4  19  10        7.06       13.33      5.99 o 
   1   0  11      167.18      134.85      4.37 o 
   2   0  11      719.37      689.12      9.62 o 
   3   0  11     1031.60     1071.64     12.79 o 
   4   0  11       94.38      101.89      2.26 o 
   5   0  11      455.83      425.80      5.58 o 
   6   0  11      204.02      188.39      3.51 o 
   7   0  11      282.78      276.12      4.95 o 
   8   0  11      282.72      270.30      5.05 o 
   9   0  11        0.47        1.44      1.46 o 
  10   0  11       60.37       62.79      6.15 o 
  11   0  11      213.02      216.41      6.50 o 
  12   0  11       34.45       34.36      4.82 o 
  13   0  11      149.20      155.17      7.85 o 
  14   0  11       10.95       12.85      4.16 o 
  15   0  11       82.11       85.80     19.51 o 
  16   0  11       53.55       58.90      8.88 o 
  17   0  11        5.17        8.11      5.99 o 
 -17   1  11       20.14       12.94      6.76 o 
 -16   1  11        6.24       -5.02      5.02 o 
 -15   1  11        3.67        1.40      3.75 o 
 -14   1  11       92.28       89.65      5.22 o 
 -13   1  11        7.57        9.69      2.78 o 
 -12   1  11       76.46       72.40      4.39 o 
 -11   1  11       21.17       18.73      2.69 o 
 -10   1  11      139.78      127.34      4.98 o 
  -9   1  11      170.70      170.96      4.67 o 
  -8   1  11      446.94      405.12      7.73 o 
  -7   1  11      299.04      265.59      4.48 o 
  -6   1  11       48.45       40.02      1.84 o 
  -5   1  11      369.40      367.93      5.76 o 
  -4   1  11     1873.57     1855.69     18.81 o 
  -3   1  11      917.97      961.20     11.05 o 
  -2   1  11      776.20      810.41      9.27 o 
  -1   1  11      970.23     1041.47     11.66 o 
   0   1  11     1731.25     1696.81     20.20 o 
   1   1  11      952.72     1022.03     13.62 o 
   2   1  11      756.62      791.63      9.75 o 
   3   1  11      912.53      958.37     12.60 o 
   4   1  11     1886.85     1848.12     21.40 o 
   5   1  11      358.44      351.73      5.16 o 
   6   1  11       45.95       36.33      1.58 o 
   7   1  11      291.35      254.51      4.23 o 
   8   1  11      444.46      410.76      6.81 o 
   9   1  11      178.19      188.12      4.85 o 
  10   1  11      150.09      152.59      5.17 o 
  11   1  11       19.41       16.58      2.70 o 
  12   1  11       73.86       75.92      4.69 o 
  13   1  11        8.10        6.01      2.64 o 
  14   1  11       91.23      109.80      6.31 o 
  15   1  11        3.17        2.87      4.25 o 
  16   1  11        5.34        1.54      5.41 o 
  17   1  11       18.41        8.88      6.18 o 
 -17   2  11       57.10       56.20      8.88 o 
 -16   2  11       59.77       61.03      6.49 o 
 -15   2  11       16.54       14.48      4.37 o 
 -14   2  11      105.33      105.69     10.91 o 
 -13   2  11       67.66       65.37      4.40 o 
 -12   2  11       26.30       28.64      3.21 o 
 -11   2  11       60.55       56.42      3.86 o 
 -10   2  11       29.91       28.73      2.44 o 
  -9   2  11       83.28       87.62      3.99 o 
  -8   2  11       24.24       28.60      1.93 o 
  -7   2  11      252.29      242.92      4.26 o 
  -6   2  11      484.83      463.19      6.03 o 
  -5   2  11      914.41      881.89     10.37 o 
  -4   2  11      464.44      462.23      6.36 o 
  -3   2  11      668.86      674.15      7.97 o 
  -2   2  11      391.38      391.87      5.63 o 
  -1   2  11     1463.74     1474.26     14.91 o 
   0   2  11      122.59      116.39      2.25 o 
   1   2  11     1467.58     1462.31     21.19 o 
   2   2  11      405.27      403.93      6.91 o 
   3   2  11      674.90      683.34     10.40 o 
   4   2  11      467.36      476.27      7.04 o 
   5   2  11      933.65      902.27     12.19 o 
   6   2  11      460.01      437.07      5.78 o 
   7   2  11      253.10      251.18      4.19 o 
   8   2  11       25.63       28.32      1.89 o 
   9   2  11       81.43       82.59      3.02 o 
  10   2  11       30.82       30.04      2.93 o 
  11   2  11       60.67       60.72      4.48 o 
  12   2  11       26.60       32.25      3.40 o 
  13   2  11       66.81       66.09      5.52 o 
  14   2  11      105.97      108.22      7.07 o 
  15   2  11       14.10       17.19      4.07 o 
  16   2  11       63.84       59.06      5.83 o 
  17   2  11       57.43       64.50      9.27 o 
 -17   3  11        9.41        4.20      6.86 o 
 -16   3  11       44.33       46.56      5.87 o 
 -15   3  11       37.11       39.22      7.44 o 
 -14   3  11        6.57        3.34      4.54 o 
 -13   3  11       99.26       98.13     11.20 o 
 -12   3  11       64.01       64.95      5.72 o 
 -11   3  11        9.43       10.18      2.44 o 
 -10   3  11      180.01      180.37      6.90 o 
  -9   3  11      186.82      182.23      8.63 o 
  -8   3  11      254.36      265.55      5.91 o 
  -7   3  11       76.99       74.93      2.58 o 
  -6   3  11      245.10      236.48      3.99 o 
  -5   3  11      377.98      365.40      5.02 o 
  -4   3  11     1894.36     1820.41     19.69 o 
  -3   3  11        8.89        9.45      0.84 o 
  -2   3  11       84.37       73.56      1.54 o 
  -1   3  11      480.78      486.05      5.62 o 
   0   3  11      146.69      144.30      3.05 o 
   1   3  11      492.57      500.88      8.22 o 
   2   3  11       78.95       66.28      2.34 o 
   3   3  11        9.59        8.87      1.11 o 
   4   3  11     1863.67     1803.89     25.65 o 
   5   3  11      384.11      369.13      6.21 o 
   6   3  11      234.64      227.80      4.03 o 
   7   3  11       78.73       76.40      2.43 o 
   8   3  11      251.69      263.14      4.55 o 
   9   3  11      194.75      191.22      5.52 o 
  10   3  11      176.86      184.63      8.70 o 
  11   3  11        9.36       13.88      3.27 o 
  12   3  11       61.33       56.64      5.11 o 
  13   3  11       97.66       95.39      6.52 o 
  14   3  11        7.83        9.13      3.75 o 
  15   3  11       36.36       31.48      4.97 o 
  16   3  11       43.11       52.36      5.64 o 
  17   3  11        9.83        5.60      6.18 o 
 -17   4  11        5.55       -0.18      5.12 o 
 -16   4  11       49.55       58.87      6.40 o 
 -15   4  11       71.89       76.37      7.05 o 
 -14   4  11       18.80       14.47      4.29 o 
 -13   4  11       22.19       20.58      4.36 o 
 -12   4  11       78.29       80.13      6.37 o 
 -11   4  11      122.57      112.92     12.55 o 
 -10   4  11       14.03        7.74      2.46 o 
  -9   4  11      186.25      186.35      5.53 o 
  -8   4  11      162.73      157.46      4.40 o 
  -7   4  11     1023.97     1007.70     15.48 o 
  -6   4  11      667.36      679.00      8.96 o 
  -5   4  11      430.08      433.64      5.63 o 
  -4   4  11      393.54      401.05      4.95 o 
  -3   4  11      197.82      177.54      3.62 o 
  -2   4  11       50.70       49.17      1.42 o 
  -1   4  11       19.49       20.85      1.12 o 
   0   4  11      229.53      223.42      4.57 o 
   1   4  11       17.50       16.77      1.70 o 
   2   4  11       56.97       57.17      3.40 o 
   3   4  11      214.01      187.68      3.63 o 
   4   4  11      396.65      403.23      6.30 o 
   5   4  11      429.28      433.79      6.79 o 
   6   4  11      677.79      691.99      9.93 o 
   7   4  11     1008.22      978.73     13.61 o 
   8   4  11      168.78      157.79      5.32 o 
   9   4  11      184.94      184.70      5.83 o 
  10   4  11       14.39       10.36      3.58 o 
  11   4  11      115.84      109.31      8.21 o 
  12   4  11       74.38       76.13      5.85 o 
  13   4  11       21.67       26.07      4.42 o 
  14   4  11       16.58       18.68      4.23 o 
  15   4  11       72.07       81.13      6.60 o 
  16   4  11       50.82       49.41      7.92 o 
  17   4  11        5.67        7.88      4.44 o 
 -17   5  11       42.55       36.16      5.52 o 
 -16   5  11       13.44       16.32      5.60 o 
 -15   5  11       27.95       32.18      5.26 o 
 -14   5  11        0.58       -6.55      6.86 o 
 -13   5  11        8.38        5.79      3.82 o 
 -12   5  11       34.71       27.23      5.99 o 
 -11   5  11        3.42        4.63      4.44 o 
 -10   5  11      121.07      121.33      8.79 o 
  -9   5  11        8.33        6.72      2.41 o 
  -8   5  11      433.15      442.22      9.76 o 
  -7   5  11      136.93      139.26      3.95 o 
  -6   5  11       64.66       61.38      2.36 o 
  -5   5  11      791.73      765.26      9.87 o 
  -4   5  11      783.43      794.61      9.92 o 
  -3   5  11     1168.62     1102.61     11.50 o 
  -2   5  11      477.04      471.00      5.55 o 
  -1   5  11      468.32      450.69      6.34 o 
   0   5  11      886.08      877.74     17.16 o 
   1   5  11      475.27      457.35     14.88 o 
   2   5  11      476.71      459.36      8.20 o 
   3   5  11     1136.82     1070.05     14.32 o 
   4   5  11      772.03      789.46     11.06 o 
   5   5  11      808.11      773.51     10.91 o 
   6   5  11       64.60       66.07      2.94 o 
   7   5  11      136.88      138.46      3.62 o 
   8   5  11      427.62      431.22      8.10 o 
   9   5  11        8.35        7.88      1.81 o 
  10   5  11      123.84      123.54      5.04 o 
  11   5  11        2.41        3.12      3.77 o 
  12   5  11       33.04       24.34      4.23 o 
  13   5  11        7.71        4.77      3.54 o 
  14   5  11        1.09        2.16      6.37 o 
  15   5  11       26.90       31.14      4.95 o 
  16   5  11       14.47       16.79      4.71 o 
  17   5  11       42.83       28.67      5.00 o 
 -17   6  11        7.10        3.57      4.15 o 
 -16   6  11       13.64        9.33      4.50 o 
 -15   6  11       98.26      115.54      8.22 o 
 -14   6  11       33.93       40.15      5.39 o 
 -13   6  11      221.80      255.35     10.44 o 
 -12   6  11       63.11       65.86      8.50 o 
 -11   6  11       30.21       26.07      5.60 o 
 -10   6  11       57.67       47.51      6.57 o 
  -9   6  11       11.51        9.85      4.44 o 
  -8   6  11       14.00       12.16      2.19 o 
  -7   6  11      123.72      122.71      3.77 o 
  -6   6  11      178.14      184.73      3.65 o 
  -5   6  11      631.05      638.36      8.51 o 
  -4   6  11      260.59      267.72      4.39 o 
  -3   6  11      122.82      138.63      2.54 o 
  -2   6  11      214.57      226.37      3.20 o 
  -1   6  11      964.23      933.49     12.53 o 
   0   6  11      611.54      607.46     11.49 o 
   1   6  11      973.82      936.15     16.13 o 
   2   6  11      215.65      226.47      5.97 o 
   3   6  11      121.06      138.87      5.85 o 
   4   6  11      255.84      266.87      5.72 o 
   5   6  11      621.90      647.33     12.48 o 
   6   6  11      163.93      174.56      4.08 o 
   7   6  11      127.20      120.88      5.21 o 
   8   6  11       12.42       12.82      1.92 o 
   9   6  11       10.27       10.65      2.69 o 
  10   6  11       53.09       38.82      4.37 o 
  11   6  11       27.51       29.45      4.30 o 
  12   6  11       59.34       61.39      5.59 o 
  13   6  11      220.26      224.77      9.48 o 
  14   6  11       34.15       31.34      4.83 o 
  15   6  11       95.81      108.24      7.67 o 
  16   6  11       12.44        8.07      4.15 o 
  17   6  11        6.29        7.94      4.03 o 
 -16   7  11        3.70        2.24      4.07 o 
 -15   7  11        6.55       10.06      5.79 o 
 -14   7  11        3.32        1.36      5.41 o 
 -13   7  11      201.03      213.02     13.13 o 
 -12   7  11      144.85      132.87     10.43 o 
 -11   7  11       57.93       56.59      7.72 o 
 -10   7  11      126.54      145.23     10.24 o 
  -9   7  11      878.58      850.52     29.16 o 
  -8   7  11      124.12      120.53      4.58 o 
  -7   7  11      135.22      141.23      4.08 o 
  -6   7  11      219.15      210.68      4.61 o 
  -5   7  11     1171.64     1189.49     15.88 o 
  -4   7  11       12.90       13.39      1.22 o 
  -3   7  11      128.49      120.91      4.13 o 
  -2   7  11       42.32       40.66      1.49 o 
  -1   7  11      517.33      496.14      6.85 o 
   0   7  11        2.48        4.15      1.24 o 
   1   7  11      523.34      512.54      8.42 o 
   2   7  11       41.70       42.39      2.34 o 
   3   7  11      125.24      123.50      4.04 o 
   4   7  11       13.95       14.00      1.81 o 
   5   7  11     1166.51     1188.03     31.24 o 
   6   7  11      219.51      212.77      6.00 o 
   7   7  11      135.20      141.63      4.35 o 
   8   7  11      124.76      127.43      4.82 o 
   9   7  11      885.23      882.40     16.18 o 
  10   7  11      120.50      110.44      6.55 o 
  11   7  11       54.45       47.82      4.92 o 
  12   7  11      141.00      143.06      7.58 o 
  13   7  11      206.14      220.18      9.48 o 
  14   7  11        3.31        8.49      3.82 o 
  15   7  11        6.48        1.97      3.75 o 
  16   7  11        3.31       -1.34      4.63 o 
 -16   8  11        4.82       -1.63      3.88 o 
 -15   8  11       35.89       33.59      5.79 o 
 -14   8  11      111.21      110.28      8.12 o 
 -13   8  11       29.56       16.80      6.18 o 
 -12   8  11      287.20      294.90     15.64 o 
 -11   8  11      104.95      100.62     10.04 o 
 -10   8  11      112.30      115.30      9.08 o 
  -9   8  11       19.83       19.97      3.52 o 
  -8   8  11      117.68      103.26      4.45 o 
  -7   8  11      959.08      920.99     16.66 o 
  -6   8  11       22.93       21.32      1.81 o 
  -5   8  11       95.58       92.59      6.63 o 
  -4   8  11      180.97      174.23      4.48 o 
  -3   8  11      201.51      214.53      4.99 o 
  -2   8  11      628.60      617.02     10.30 o 
  -1   8  11      395.77      400.36      7.61 o 
   0   8  11     1128.63     1062.14     15.69 o 
   1   8  11      406.31      416.18      7.32 o 
   2   8  11      624.59      629.16      9.28 o 
   3   8  11      200.73      210.01      5.75 o 
   4   8  11      170.14      157.05      5.15 o 
   5   8  11       94.06       96.12      4.26 o 
   6   8  11       17.47       17.69      2.49 o 
   7   8  11      944.47      930.49     23.56 o 
   8   8  11      111.29      112.16      4.75 o 
   9   8  11       20.34       22.94      2.93 o 
  10   8  11      113.49      112.41      6.56 o 
  11   8  11      108.76      121.84      7.16 o 
  12   8  11      293.51      288.65     13.23 o 
  13   8  11       29.68       24.02      4.64 o 
  14   8  11      112.78      122.27      7.92 o 
  15   8  11       36.83       34.09      6.47 o 
  16   8  11        4.55        6.81      7.72 o 
 -15   9  11       56.18       75.73      7.12 o 
 -14   9  11       55.87       44.42      8.11 o 
 -13   9  11       80.68       72.42      9.27 o 
 -12   9  11      285.36      262.46     15.06 o 
 -11   9  11       56.27       56.20      7.72 o 
 -10   9  11       22.70       26.65      6.18 o 
  -9   9  11       33.73       39.63      4.56 o 
  -8   9  11      109.51      108.33      6.34 o 
  -7   9  11       97.80       99.44      4.49 o 
  -6   9  11      308.48      305.39      7.62 o 
  -5   9  11       18.37       15.85      1.71 o 
  -4   9  11      316.05      315.92      8.64 o 
  -3   9  11      415.79      410.94     11.82 o 
  -2   9  11       61.63       61.43      3.41 o 
  -1   9  11      460.69      478.49      8.47 o 
   0   9  11      371.51      392.56      7.17 o 
   1   9  11      444.82      466.17      8.24 o 
   2   9  11       61.37       58.78      2.81 o 
   3   9  11      411.93      420.64      7.69 o 
   4   9  11      325.28      334.82      7.94 o 
   5   9  11       17.47       16.32      6.66 o 
   6   9  11      308.80      304.93      9.22 o 
   7   9  11       97.07      117.83      9.56 o 
   8   9  11      114.22      112.41     16.32 o 
   9   9  11       33.15       32.73      3.36 o 
  10   9  11       23.47       15.45      3.87 o 
  11   9  11       57.94       60.90      5.53 o 
  12   9  11      288.72      287.78     10.91 o 
  13   9  11       83.59       80.72      7.63 o 
  14   9  11       54.75       67.48     11.30 o 
  15   9  11       53.31       52.58      6.07 o 
 -15  10  11        2.48        0.50      3.93 o 
 -14  10  11       17.08       20.08      6.76 o 
 -13  10  11       63.36       61.61      8.69 o 
 -12  10  11       68.08       73.00      9.46 o 
 -11  10  11      167.15      169.95     12.36 o 
 -10  10  11       42.27       31.16      4.56 o 
  -9  10  11      120.16      114.78     13.42 o 
  -8  10  11      164.52      168.98      7.63 o 
  -7  10  11       83.03       70.48      4.12 o 
  -6  10  11      826.84      797.29     15.10 o 
  -5  10  11      162.49      165.63      5.45 o 
  -4  10  11      111.05      105.14      3.88 o 
  -3  10  11      260.25      260.71      6.79 o 
  -2  10  11      324.65      309.13      7.57 o 
  -1  10  11       44.61       36.10      3.96 o 
   0  10  11        0.19       -1.39      1.39 o 
   1  10  11       48.04       41.00      2.49 o 
   2  10  11      316.40      303.50      6.33 o 
   3  10  11      259.74      254.82      6.30 o 
   4  10  11      114.34      114.33      5.58 o 
   5  10  11      168.14      172.84      6.82 o 
   6  10  11      824.92      790.52     30.32 o 
   7  10  11       74.52       62.60      4.92 o 
   8  10  11      157.71      161.09      7.24 o 
   9  10  11      121.46      124.75      5.55 o 
  10  10  11       45.22       47.96      4.86 o 
  11  10  11      172.91      184.78     12.65 o 
  12  10  11       69.52       80.02      7.24 o 
  13  10  11       65.69       63.95      6.37 o 
  14  10  11       18.42       21.55      5.31 o 
  15  10  11        2.25        9.87      4.35 o 
 -14  11  11       16.20       23.75      7.15 o 
 -13  11  11       39.14       34.18      7.53 o 
 -12  11  11       17.09       22.60      6.57 o 
 -11  11  11      141.11      143.30     11.39 o 
 -10  11  11       14.96       14.41      4.16 o 
  -9  11  11       87.02       87.11      7.82 o 
  -8  11  11       92.40       80.37      5.99 o 
  -7  11  11        2.30       -1.45      2.19 o 
  -6  11  11       20.24       15.05      2.69 o 
  -5  11  11      139.18      141.56      5.73 o 
  -4  11  11       40.46       42.46      4.09 o 
  -3  11  11       17.19       19.45      2.67 o 
  -2  11  11      167.64      168.73      5.68 o 
  -1  11  11      109.14      102.52      4.57 o 
   0  11  11       59.04       54.17      4.16 o 
   1  11  11      111.18      111.27      4.21 o 
   2  11  11      169.01      170.55      5.22 o 
   3  11  11       19.51       27.51      2.65 o 
   4  11  11       39.39       35.95      4.83 o 
   5  11  11      152.08      162.15     13.42 o 
   6  11  11       19.68       22.74      4.44 o 
   7  11  11        2.82        1.39      3.38 o 
   8  11  11       89.90       83.42      5.80 o 
   9  11  11       91.86      102.07      6.49 o 
  10  11  11       13.71       13.45      4.29 o 
  11  11  11      145.26      156.15      7.92 o 
  12  11  11       15.97       24.72      4.57 o 
  13  11  11       35.78       40.36      7.53 o 
  14  11  11       15.84       13.62      4.37 o 
 -14  12  11        0.87        2.90      5.60 o 
 -13  12  11        4.72       12.17      6.18 o 
 -12  12  11        4.02        4.83      5.60 o 
 -11  12  11       53.71       34.76      7.34 o 
 -10  12  11       27.12       26.18      4.64 o 
  -9  12  11       48.80       36.19      4.87 o 
  -8  12  11        5.63        1.44      3.27 o 
  -7  12  11       47.12       43.87      7.82 o 
  -6  12  11      238.72      239.13      7.21 o 
  -5  12  11      263.60      252.10      8.85 o 
  -4  12  11      103.41      103.75      5.87 o 
  -3  12  11      343.97      336.13     10.17 o 
  -2  12  11      191.79      183.47      7.37 o 
  -1  12  11      232.90      207.75     12.75 o 
   0  12  11       92.02       88.62      5.44 o 
   1  12  11      229.18      221.82     17.38 o 
   2  12  11      196.13      193.18      5.65 o 
   3  12  11      351.48      334.12      7.89 o 
   4  12  11      104.58      114.65      6.00 o 
   5  12  11      266.78      251.20     17.19 o 
   6  12  11      236.36      247.63      8.86 o 
   7  12  11       50.34       44.60      4.64 o 
   8  12  11        6.34        6.88      3.41 o 
   9  12  11       50.11       53.87      5.12 o 
  10  12  11       26.08       29.11      4.57 o 
  11  12  11       51.85       48.43      5.22 o 
  12  12  11        3.31       10.81      5.60 o 
  13  12  11        5.11       13.52      6.18 o 
  14  12  11        0.64        9.66      5.99 o 
 -13  13  11        8.02       19.31      6.76 o 
 -12  13  11       31.33       31.87      7.53 o 
 -11  13  11       22.59       24.91      6.76 o 
 -10  13  11       78.36       80.26      8.79 o 
  -9  13  11        4.41        7.07      4.92 o 
  -8  13  11        8.44        4.85      3.62 o 
  -7  13  11        1.46        1.51      3.07 o 
  -6  13  11       37.67       35.20      4.22 o 
  -5  13  11       78.38       70.88      5.44 o 
  -4  13  11        3.20        1.99      2.93 o 
  -3  13  11      134.53      137.43      8.98 o 
  -2  13  11       33.74       29.25      3.89 o 
  -1  13  11       22.93       17.31      3.41 o 
   0  13  11       30.97       29.49      3.82 o 
   1  13  11       22.98       31.28      4.35 o 
   2  13  11       33.05       27.61      3.79 o 
   3  13  11      126.86      135.93      5.07 o 
   4  13  11        4.50        6.20      2.97 o 
   5  13  11       81.05       64.65      6.47 o 
   6  13  11       38.06       39.74      4.57 o 
   7  13  11        2.05       14.00      5.02 o 
   8  13  11        7.10        9.07      3.66 o 
   9  13  11        4.30        3.02      4.35 o 
  10  13  11       80.75       87.37      8.98 o 
  11  13  11       20.96       25.19      5.50 o 
  12  13  11       30.12       33.41      7.15 o 
  13  13  11        7.11        9.27      5.79 o 
 -12  14  11        0.71       -3.48      5.21 o 
 -11  14  11       45.37       36.31      7.72 o 
 -10  14  11       80.36       84.99      6.89 o 
  -9  14  11       20.91       17.38      5.79 o 
  -8  14  11       39.03       34.57      7.15 o 
  -7  14  11       42.36       42.68      7.34 o 
  -6  14  11       33.99       35.92      6.76 o 
  -5  14  11       37.89       41.15      4.57 o 
  -4  14  11      107.59      109.93      6.65 o 
  -3  14  11       71.99       75.95      5.74 o 
  -2  14  11        2.28        5.51      4.44 o 
  -1  14  11       84.07       80.53      5.74 o 
   0  14  11        5.85        8.13      3.48 o 
   1  14  11       81.66       81.86      5.69 o 
   2  14  11        2.95        0.43      2.82 o 
   3  14  11       72.79       71.07      8.30 o 
   4  14  11      107.15      114.21      6.31 o 
   5  14  11       38.19       32.96      4.36 o 
   6  14  11       30.72       32.09      4.36 o 
   7  14  11       44.55       47.33      5.09 o 
   8  14  11       41.31       43.44      5.05 o 
   9  14  11       19.90       23.51      4.44 o 
  10  14  11       79.25       86.03      6.75 o 
  11  14  11       46.72       47.83      5.46 o 
  12  14  11        1.00        1.35      5.41 o 
 -10  15  11        7.38       10.81      5.79 o 
  -9  15  11       23.14       30.71      6.95 o 
  -8  15  11       56.58       59.87      8.50 o 
  -7  15  11       13.95       21.05      6.37 o 
  -6  15  11       28.00       28.78      6.76 o 
  -5  15  11       29.32       26.49      4.44 o 
  -4  15  11       24.17       15.86      4.01 o 
  -3  15  11        0.39        2.68      4.92 o 
  -2  15  11       17.62       16.32      3.89 o 
  -1  15  11       67.55       70.58      5.74 o 
   0  15  11       17.96       13.60      3.68 o 
   1  15  11       69.28       71.15      5.58 o 
   2  15  11       16.74       12.60      3.96 o 
   3  15  11        0.67       -2.51      4.83 o 
   4  15  11       22.12       22.60      6.37 o 
   5  15  11       26.05       40.94      6.95 o 
   6  15  11       29.11       29.29      4.54 o 
   7  15  11       13.23        5.77      3.74 o 
   8  15  11       57.42       56.80      5.64 o 
   9  15  11       22.43       33.35      7.82 o 
  10  15  11        7.32        6.95      3.96 o 
  11  15  11       16.41       22.26      4.64 o 
 -10  16  11        1.37        3.09      5.79 o 
  -9  16  11       31.32       31.67      7.34 o 
  -8  16  11        8.10       14.29      6.37 o 
  -7  16  11       25.97       35.53      7.34 o 
  -6  16  11       29.30       34.18      7.15 o 
  -5  16  11       10.11       11.78      5.79 o 
  -4  16  11       42.14       36.34      6.37 o 
  -3  16  11       18.29       17.29      4.09 o 
  -2  16  11       50.66       50.69      5.26 o 
  -1  16  11       88.10       98.99      6.95 o 
   0  16  11        4.90        6.30      3.67 o 
   1  16  11       87.69       89.93      6.34 o 
   2  16  11       53.04       64.31      8.30 o 
   3  16  11       18.53       30.51      6.76 o 
   4  16  11       41.51       42.49      7.34 o 
   5  16  11        8.74       11.78      5.99 o 
   6  16  11       27.84       29.74      6.95 o 
   7  16  11       26.07       33.47      4.91 o 
   8  16  11        8.14        4.15      4.15 o 
   9  16  11       31.87       28.47      4.71 o 
  10  16  11        1.33        5.76      3.95 o 
  -8  17  11        2.10        0.39      5.21 o 
  -7  17  11       13.28       17.96      6.57 o 
  -6  17  11       28.19       28.58      7.15 o 
  -5  17  11       37.74       39.40      7.53 o 
  -4  17  11       29.39       32.39      4.85 o 
  -3  17  11        3.70        3.92      3.62 o 
  -2  17  11       12.44       16.63      4.35 o 
  -1  17  11       24.88       28.10      4.50 o 
   0  17  11       13.08       10.42      3.88 o 
   1  17  11       25.45       23.39      4.29 o 
   2  17  11       12.27       14.29      5.99 o 
   3  17  11        4.20       10.04      5.60 o 
   4  17  11       27.51       37.85      7.34 o 
   5  17  11       37.77       41.33      7.72 o 
   6  17  11       27.22       21.44      6.76 o 
   7  17  11       13.46       13.33      6.18 o 
   8  17  11        2.61       10.24      5.99 o 
  -6  18  11        1.78        4.06      5.41 o 
  -5  18  11       24.67       26.46      6.76 o 
  -4  18  11       11.65        7.92      5.79 o 
  -3  18  11        1.46        3.34      3.68 o 
  -2  18  11        8.68        7.99      3.89 o 
  -1  18  11       27.80       25.07      6.66 o 
   0  18  11       52.12       50.96      5.50 o 
   1  18  11       28.83       27.62      6.76 o 
   2  18  11        8.35        5.99      5.60 o 
   3  18  11        2.02        6.37      5.60 o 
   4  18  11       10.99       18.54      6.57 o 
   5  18  11       23.80       21.24      6.76 o 
   6  18  11        2.11        0.97      5.41 o 
  -3  19  11       21.34       21.05      6.18 o 
  -2  19  11       17.36       24.22      8.88 o 
  -1  19  11        1.73        5.11      3.82 o 
   0  19  11        0.88       -2.51      3.41 o 
   1  19  11        1.52       10.43      5.79 o 
   2  19  11       18.32       19.70      6.37 o 
   3  19  11       20.06       23.75      6.95 o 
   0   0  12      550.90      495.01     23.21 o 
   1   0  12     2564.77     2517.58     32.58 o 
   2   0  12       71.29       62.89      2.64 o 
   3   0  12     1155.34     1107.85     13.27 o 
   4   0  12     1333.02     1295.68     15.44 o 
   5   0  12        1.31        0.76      0.91 o 
   6   0  12     1131.02     1013.51     12.45 o 
   7   0  12       66.70       90.94      2.74 o 
   8   0  12       92.19       84.20      2.76 o 
   9   0  12       17.82       16.94      2.37 o 
  10   0  12        0.41        0.06      1.84 o 
  11   0  12      127.72      140.78      9.42 o 
  12   0  12        6.38        5.08      2.50 o 
  13   0  12       75.66       76.02      4.69 o 
  14   0  12        0.05        0.79      3.05 o 
  15   0  12       61.90       59.29      8.69 o 
  16   0  12       12.63       17.38      6.57 o 
  17   0  12      101.11       81.11     10.24 o 
 -17   1  12        0.42        1.74      5.79 o 
 -16   1  12        6.49        8.30      5.99 o 
 -15   1  12      155.86      165.70     12.36 o 
 -14   1  12       45.06       41.31      4.02 o 
 -13   1  12       65.14       63.58      4.45 o 
 -12   1  12      174.06      180.65      6.23 o 
 -11   1  12      190.54      198.91     11.20 o 
 -10   1  12       87.88       87.79      4.35 o 
  -9   1  12       33.30       32.89      2.78 o 
  -8   1  12      138.14      134.87      4.00 o 
  -7   1  12      403.23      393.99      6.13 o 
  -6   1  12     1445.43     1402.11     18.25 o 
  -5   1  12      289.38      287.40      4.51 o 
  -4   1  12      125.92      130.47      2.65 o 
  -3   1  12      772.25      777.55      9.04 o 
  -2   1  12     2268.60     2220.56     23.62 o 
  -1   1  12      235.05      229.15      5.70 o 
   0   1  12     2286.85     2221.52     26.20 o 
   1   1  12      251.65      241.24      3.57 o 
   2   1  12     2263.21     2216.63     25.69 o 
   3   1  12      771.87      766.57     10.44 o 
   4   1  12      131.65      135.15      2.68 o 
   5   1  12      280.55      266.61      5.37 o 
   6   1  12     1412.13     1371.84     17.93 o 
   7   1  12      425.57      412.64      5.88 o 
   8   1  12      127.79      130.76      6.98 o 
   9   1  12       31.25       31.81      2.76 o 
  10   1  12       89.29       81.59      4.19 o 
  11   1  12      187.93      197.97      7.20 o 
  12   1  12      171.08      157.01      7.40 o 
  13   1  12       64.91       74.67      5.74 o 
  14   1  12       47.29       44.67      4.96 o 
  15   1  12      157.09      165.53      8.98 o 
  16   1  12        6.08        0.19      5.41 o 
  17   1  12        0.50       -3.28      5.41 o 
 -17   2  12        7.38       13.71      6.37 o 
 -16   2  12       16.98       16.22      6.76 o 
 -15   2  12       56.87       63.13      6.21 o 
 -14   2  12        4.67        0.37      3.48 o 
 -13   2  12       47.82       51.26      4.12 o 
 -12   2  12       84.77       90.91      4.90 o 
 -11   2  12       39.36       36.86      3.40 o 
 -10   2  12       66.55       66.83      3.43 o 
  -9   2  12      938.97      931.19     23.96 o 
  -8   2  12       95.95      100.69      3.59 o 
  -7   2  12      241.00      194.73      4.23 o 
  -6   2  12      123.81      114.65      2.57 o 
  -5   2  12     1813.21     1718.42     19.06 o 
  -4   2  12      346.93      334.52      5.02 o 
  -3   2  12      315.01      315.67      4.08 o 
  -2   2  12      259.84      252.12      4.74 o 
  -1   2  12      151.01      144.12      2.34 o 
   0   2  12       76.03       73.05      1.83 o 
   1   2  12      152.25      142.52      3.49 o 
   2   2  12      259.61      251.45      4.22 o 
   3   2  12      318.56      314.24      5.66 o 
   4   2  12      353.18      348.55      6.22 o 
   5   2  12     1871.89     1761.58     24.80 o 
   6   2  12      132.96      122.86      3.38 o 
   7   2  12      236.48      191.62      4.98 o 
   8   2  12       92.36       92.33      3.45 o 
   9   2  12      930.46      916.45     21.74 o 
  10   2  12       67.95       80.13      5.25 o 
  11   2  12       38.87       37.58      4.09 o 
  12   2  12       86.11       75.00      7.92 o 
  13   2  12       49.44       51.41      5.18 o 
  14   2  12        5.11       10.47      3.74 o 
  15   2  12       57.42       60.02     11.68 o 
  16   2  12       18.35       19.21      4.36 o 
  17   2  12        7.28        5.60      5.79 o 
 -17   3  12       66.20       63.73      9.27 o 
 -16   3  12       43.88       22.60      6.95 o 
 -15   3  12       16.97       17.49      4.56 o 
 -14   3  12      123.54      129.10      9.95 o 
 -13   3  12      138.93      155.07      8.19 o 
 -12   3  12      265.66      270.70      7.82 o 
 -11   3  12        4.17        5.29      2.24 o 
 -10   3  12       82.25       80.34      5.14 o 
  -9   3  12      118.38      115.08      4.52 o 
  -8   3  12      157.81      156.26      4.71 o 
  -7   3  12      635.47      602.80     10.45 o 
  -6   3  12      700.88      722.48      9.52 o 
  -5   3  12      529.45      493.26      6.31 o 
  -4   3  12      127.96      122.37      2.19 o 
  -3   3  12     1255.61     1239.81     14.28 o 
  -2   3  12     2031.26     2024.07     19.25 o 
  -1   3  12     2295.44     2288.36     21.43 o 
   0   3  12      916.85      936.49     12.77 o 
   1   3  12     2274.49     2271.16     32.15 o 
   2   3  12     2042.43     2059.35     29.17 o 
   3   3  12     1298.09     1291.92     16.58 o 
   4   3  12      119.62      110.31      3.20 o 
   5   3  12      511.75      468.32      7.30 o 
   6   3  12      694.16      728.34     10.33 o 
   7   3  12      652.96      615.17      9.13 o 
   8   3  12      156.32      147.87      3.71 o 
   9   3  12      118.94      108.12      4.56 o 
  10   3  12       83.68       78.84      5.33 o 
  11   3  12        5.01        5.04      3.00 o 
  12   3  12      274.40      287.10     14.10 o 
  13   3  12      138.91      136.56      7.42 o 
  14   3  12      125.91      128.81     10.33 o 
  15   3  12       15.21       21.11      4.31 o 
  16   3  12       41.85       38.11      5.19 o 
  17   3  12       66.13       61.22      9.27 o 
 -17   4  12       68.09       67.79      9.46 o 
 -16   4  12       24.95       27.37      5.25 o 
 -15   4  12       89.77       87.86      7.23 o 
 -14   4  12       35.77       33.85      5.11 o 
 -13   4  12       69.54       66.01      6.13 o 
 -12   4  12        5.14        9.31      3.62 o 
 -11   4  12      233.85      239.26      8.25 o 
 -10   4  12       78.17       84.61      4.96 o 
  -9   4  12      164.03      162.90      5.27 o 
  -8   4  12       47.41       52.47      4.07 o 
  -7   4  12       41.05       32.72      2.25 o 
  -6   4  12       99.08       81.26      5.52 o 
  -5   4  12      185.96      186.63      3.19 o 
  -4   4  12        3.61        0.75      0.72 o 
  -3   4  12     1955.68     1902.74     19.11 o 
  -2   4  12        4.51        3.50      0.69 o 
  -1   4  12     1546.10     1511.97     16.55 o 
   0   4  12      229.17      235.96      4.41 o 
   1   4  12     1554.59     1523.71     25.49 o 
   2   4  12        5.71        3.81      1.15 o 
   3   4  12     1913.02     1871.10     24.86 o 
   4   4  12        6.40        2.09      0.99 o 
   5   4  12      199.01      194.80      4.37 o 
   6   4  12      103.16       86.92      2.82 o 
   7   4  12       44.62       37.44      2.11 o 
   8   4  12       43.50       47.70      2.63 o 
   9   4  12      163.25      163.79      5.57 o 
  10   4  12       75.02       66.16      5.05 o 
  11   4  12      233.94      213.00      8.45 o 
  12   4  12        5.32        4.88      3.28 o 
  13   4  12       73.54       69.55      5.93 o 
  14   4  12       35.54       34.30      4.89 o 
  15   4  12       85.77       90.77      9.46 o 
  16   4  12       24.92       36.47      5.12 o 
  17   4  12       64.20       70.17      6.48 o 
 -17   5  12        0.10        8.30      5.99 o 
 -16   5  12       60.20       55.32      6.34 o 
 -15   5  12       23.95       25.47      7.05 o 
 -14   5  12       85.98       81.06      6.89 o 
 -13   5  12       10.22        6.28      3.82 o 
 -12   5  12       22.87       16.80      5.41 o 
 -11   5  12      846.79      845.88     29.55 o 
 -10   5  12      133.39      141.99      7.92 o 
  -9   5  12      211.54      203.14      7.26 o 
  -8   5  12      299.12      302.09      6.53 o 
  -7   5  12      910.71      923.94     13.05 o 
  -6   5  12       62.78       70.06      2.53 o 
  -5   5  12      206.43      211.17      3.78 o 
  -4   5  12      177.97      182.62      3.07 o 
  -3   5  12      756.87      738.92      8.81 o 
  -2   5  12      442.62      418.46      5.46 o 
  -1   5  12      316.69      312.93      7.01 o 
   0   5  12       25.19       24.50      2.54 o 
   1   5  12      314.48      312.15      7.04 o 
   2   5  12      451.99      418.19      8.78 o 
   3   5  12      789.07      773.40     13.28 o 
   4   5  12      175.63      173.90      3.77 o 
   5   5  12      201.83      198.44      4.17 o 
   6   5  12       66.78       65.42      3.80 o 
   7   5  12      912.50      916.37     14.29 o 
   8   5  12      299.21      302.10      9.42 o 
   9   5  12      204.95      206.06      5.23 o 
  10   5  12      136.43      132.12      6.62 o 
  11   5  12      862.89      866.10     20.47 o 
  12   5  12       25.94       25.74      4.15 o 
  13   5  12       11.27       12.02      4.92 o 
  14   5  12       86.05       83.80      8.40 o 
  15   5  12       22.42       25.23      7.15 o 
  16   5  12       60.20       63.83      6.19 o 
  17   5  12        0.12        3.19      5.89 o 
 -16   6  12       50.61       64.89     19.02 o 
 -15   6  12        4.89        4.81      4.17 o 
 -14   6  12       93.74       87.11     10.04 o 
 -13   6  12      113.66      113.12      7.71 o 
 -12   6  12       38.13       38.62      6.95 o 
 -11   6  12       22.08       39.59      6.57 o 
 -10   6  12        2.09        1.35      4.25 o 
  -9   6  12      301.81      278.24     14.87 o 
  -8   6  12      112.71      107.58      5.42 o 
  -7   6  12        6.00        7.41      1.81 o 
  -6   6  12      414.29      397.39      6.69 o 
  -5   6  12      727.52      730.22     10.39 o 
  -4   6  12      274.59      252.57      4.66 o 
  -3   6  12      242.95      232.08      3.53 o 
  -2   6  12      586.54      573.90      7.45 o 
  -1   6  12      239.41      226.38      5.58 o 
   0   6  12       24.30       15.30      2.17 o 
   1   6  12      244.09      235.79      9.33 o 
   2   6  12      569.48      548.51      9.52 o 
   3   6  12      240.11      219.35      5.09 o 
   4   6  12      260.11      239.25      5.46 o 
   5   6  12      706.75      697.92     10.42 o 
   6   6  12      410.14      400.02      7.55 o 
   7   6  12        5.98        3.77      1.61 o 
   8   6  12      120.18      122.56      4.06 o 
   9   6  12      305.28      293.76     14.06 o 
  10   6  12        3.32        7.40      2.93 o 
  11   6  12       22.01       17.43      3.66 o 
  12   6  12       40.47       44.99      5.21 o 
  13   6  12      115.52      114.21      7.37 o 
  14   6  12       91.70       81.06      6.62 o 
  15   6  12        4.94        6.33      4.44 o 
  16   6  12       48.57       54.56      5.93 o 
 -16   7  12        4.81        5.58      4.29 o 
 -15   7  12       77.66       82.50      7.22 o 
 -14   7  12       31.65       42.05      5.79 o 
 -13   7  12       37.78       43.26      7.72 o 
 -12   7  12       11.95       18.15      5.99 o 
 -11   7  12       23.31       21.05      5.79 o 
 -10   7  12      242.94      219.00     12.17 o 
  -9   7  12       59.39       49.83      6.95 o 
  -8   7  12       29.76       31.37      3.96 o 
  -7   7  12       26.96       24.38      2.61 o 
  -6   7  12      118.15      111.07      3.68 o 
  -5   7  12       67.22       68.28      3.26 o 
  -4   7  12      152.27      147.23      5.60 o 
  -3   7  12      202.98      203.93      6.53 o 
  -2   7  12       25.51       27.19      1.81 o 
  -1   7  12       75.00       80.21      2.54 o 
   0   7  12      115.42      105.50      5.38 o 
   1   7  12       79.90       85.38      4.55 o 
   2   7  12       31.30       34.82      2.23 o 
   3   7  12      200.79      204.92      5.55 o 
   4   7  12      145.76      144.21      4.23 o 
   5   7  12       62.42       60.67      5.18 o 
   6   7  12      122.75      116.00      6.16 o 
   7   7  12       26.33       25.70      2.56 o 
   8   7  12       30.81       29.52      2.95 o 
   9   7  12       59.88       61.58      3.88 o 
  10   7  12      242.27      233.11      8.94 o 
  11   7  12       23.71       15.98      3.82 o 
  12   7  12       11.09       13.56      6.08 o 
  13   7  12       43.08       44.34      5.26 o 
  14   7  12       32.24       45.87      5.53 o 
  15   7  12       82.26       99.90      7.22 o 
  16   7  12        4.06        8.55      4.16 o 
 -16   8  12       12.10        8.31      5.79 o 
 -15   8  12       10.44        6.48      4.29 o 
 -14   8  12      117.33      108.93      8.08 o 
 -13   8  12       57.69       53.88      8.30 o 
 -12   8  12        9.04        2.32      5.02 o 
 -11   8  12        1.16        2.12      4.44 o 
 -10   8  12      102.43      107.76      9.85 o 
  -9   8  12       36.81       31.48      6.18 o 
  -8   8  12       47.31       50.11      4.22 o 
  -7   8  12      105.16       99.12      3.64 o 
  -6   8  12       58.97       62.62      2.72 o 
  -5   8  12      129.93      117.99      3.38 o 
  -4   8  12      423.15      418.06      7.90 o 
  -3   8  12      140.65      140.74      3.61 o 
  -2   8  12      191.08      185.89      5.72 o 
  -1   8  12      139.00      131.20      3.24 o 
   0   8  12       53.79       49.83      3.09 o 
   1   8  12      129.63      113.13      3.59 o 
   2   8  12      188.85      182.75      5.28 o 
   3   8  12      148.52      154.11      4.95 o 
   4   8  12      420.08      418.72     10.78 o 
   5   8  12      119.94      109.33      4.52 o 
   6   8  12       56.25       50.72      4.16 o 
   7   8  12      103.25      107.66      4.62 o 
   8   8  12       51.86       50.24      3.59 o 
   9   8  12       35.27       42.98      3.62 o 
  10   8  12      101.12      111.81      5.24 o 
  11   8  12        0.94       -3.00      3.00 o 
  12   8  12        9.40        6.35      3.68 o 
  13   8  12       52.49       41.55      7.05 o 
  14   8  12      114.85      122.56      7.92 o 
  15   8  12       11.25       11.67      4.15 o 
  16   8  12       11.83        3.47      3.93 o 
 -15   9  12        5.68       11.60      4.62 o 
 -14   9  12       12.83       12.17      6.37 o 
 -13   9  12       14.71       15.64      6.18 o 
 -12   9  12       19.91       24.53      6.37 o 
 -11   9  12       39.28       44.80      7.34 o 
 -10   9  12        0.67       -1.16      4.25 o 
  -9   9  12        4.17        3.86      4.83 o 
  -8   9  12       23.73       25.18      3.82 o 
  -7   9  12      272.29      272.50      7.32 o 
  -6   9  12        5.60        5.72      1.74 o 
  -5   9  12       81.50       79.63      3.03 o 
  -4   9  12       25.06       22.55      2.22 o 
  -3   9  12      261.20      248.51      6.68 o 
  -2   9  12      161.19      141.49      4.86 o 
  -1   9  12       20.25       21.19      1.99 o 
   0   9  12      176.79      149.58      4.06 o 
   1   9  12       21.50       21.93      1.99 o 
   2   9  12      158.46      136.23      4.69 o 
   3   9  12      260.52      264.06      6.84 o 
   4   9  12       28.98       29.85      3.33 o 
   5   9  12       85.59       76.90      4.91 o 
   6   9  12        4.98        2.40      2.58 o 
   7   9  12      274.88      286.79      9.22 o 
   8   9  12       20.74       17.83      2.78 o 
   9   9  12        4.75       -0.64      2.25 o 
  10   9  12        1.19       -0.38      2.37 o 
  11   9  12       39.72       37.22      4.78 o 
  12   9  12       19.16       22.34      4.44 o 
  13   9  12       16.00       11.10      3.96 o 
  14   9  12       11.85       15.16      4.51 o 
  15   9  12        5.48       -3.75      3.75 o 
 -15  10  12       43.66       40.63      5.88 o 
 -14  10  12       21.02       19.70      6.95 o 
 -13  10  12       22.63       25.49      6.95 o 
 -12  10  12       32.86       19.12      6.57 o 
 -11  10  12       66.95       62.77      8.69 o 
 -10  10  12        8.64        3.86      5.21 o 
  -9  10  12       51.90       53.57      5.18 o 
  -8  10  12       52.13       45.92      4.89 o 
  -7  10  12       28.15       25.33      3.01 o 
  -6  10  12        1.52        2.26      2.16 o 
  -5  10  12      271.08      259.60      5.96 o 
  -4  10  12      133.35      129.17      4.24 o 
  -3  10  12      169.67      166.36      5.42 o 
  -2  10  12      158.02      148.88      5.20 o 
  -1  10  12      161.37      154.07      5.34 o 
   0  10  12      445.37      411.11      9.30 o 
   1  10  12      161.51      155.78      4.33 o 
   2  10  12      151.50      148.18      4.77 o 
   3  10  12      175.72      176.80      6.54 o 
   4  10  12      129.73      119.29      6.08 o 
   5  10  12      263.05      255.00      8.60 o 
   6  10  12        1.57       -2.41      2.41 o 
   7  10  12       30.17       23.74      3.86 o 
   8  10  12       52.91       55.07      4.92 o 
   9  10  12       52.86       59.35      4.66 o 
  10  10  12        9.14        7.46      2.74 o 
  11  10  12       66.94       59.18      5.73 o 
  12  10  12       30.87       30.02      4.76 o 
  13  10  12       20.78       17.65      4.44 o 
  14  10  12       21.95       32.25      7.15 o 
  15  10  12       43.10       60.83      8.69 o 
 -14  11  12       17.49       19.89      6.76 o 
 -13  11  12       42.51       37.66      7.72 o 
 -12  11  12       59.01       71.07      9.27 o 
 -11  11  12        5.72       13.13      5.99 o 
 -10  11  12       25.87       27.62      6.76 o 
  -9  11  12       56.64       39.94      5.05 o 
  -8  11  12        0.65       -0.05      3.86 o 
  -7  11  12       76.40       67.68      6.58 o 
  -6  11  12        8.44        7.95      2.56 o 
  -5  11  12      101.38       99.88      4.84 o 
  -4  11  12       36.56       31.74      3.82 o 
  -3  11  12      159.04      160.37     10.24 o 
  -2  11  12      136.89      135.08      6.35 o 
  -1  11  12      518.03      471.90     27.81 o 
   0  11  12      174.01      147.50      6.35 o 
   1  11  12      519.82      504.83     10.03 o 
   2  11  12      132.10      134.02      4.87 o 
   3  11  12      157.34      159.59      6.65 o 
   4  11  12       37.55       41.16      6.47 o 
   5  11  12      103.31       99.73      7.15 o 
   6  11  12        6.94        5.55      2.93 o 
   7  11  12       78.78       72.47      5.39 o 
   8  11  12        0.79       -1.06      3.00 o 
   9  11  12       55.86       48.93      5.70 o 
  10  11  12       24.66       30.97      4.34 o 
  11  11  12        5.20        6.95      5.41 o 
  12  11  12       60.49       45.77      7.92 o 
  13  11  12       41.23       43.07      7.72 o 
  14  11  12       17.13       28.78      7.15 o 
 -13  12  12       77.35       85.36     10.04 o 
 -12  12  12       36.91       38.24      7.72 o 
 -11  12  12       16.55       13.71      5.99 o 
 -10  12  12       40.80       49.05      8.11 o 
  -9  12  12       23.88       22.12      4.44 o 
  -8  12  12       84.12       88.83      6.55 o 
  -7  12  12       67.93       55.70      5.38 o 
  -6  12  12       24.15       26.42      3.32 o 
  -5  12  12      120.75      115.52      6.32 o 
  -4  12  12      341.87      344.90     10.50 o 
  -3  12  12       29.82       27.05      5.89 o 
  -2  12  12       88.76       79.67     12.94 o 
  -1  12  12       67.16       59.63      4.77 o 
   0  12  12       14.57       15.67      3.34 o 
   1  12  12       71.21       65.61      4.83 o 
   2  12  12       87.33       84.23      5.27 o 
   3  12  12       31.75       31.25      2.96 o 
   4  12  12      328.66      322.23     11.97 o 
   5  12  12      115.40      115.22      9.46 o 
   6  12  12       22.26       15.76      4.73 o 
   7  12  12       65.82       60.75      5.30 o 
   8  12  12       83.70       84.67      6.08 o 
   9  12  12       25.05       28.32      4.83 o 
  10  12  12       44.41       47.73      8.88 o 
  11  12  12       15.95       12.94      5.99 o 
  12  12  12       37.32       34.76      7.34 o 
  13  12  12       77.68       90.38     10.04 o 
 -12  13  12        2.93        6.76      5.99 o 
 -11  13  12      110.72       95.60     10.62 o 
 -10  13  12       63.35       54.07      8.50 o 
  -9  13  12       19.56       18.21      4.50 o 
  -8  13  12       37.63       37.00      5.12 o 
  -7  13  12       91.14       91.15      9.27 o 
  -6  13  12       23.02       28.43      4.35 o 
  -5  13  12        4.33        4.83      4.25 o 
  -4  13  12       29.86       30.81      4.63 o 
  -3  13  12      126.54      125.61      6.69 o 
  -2  13  12       25.30       19.54      3.55 o 
  -1  13  12       79.08       71.61      5.32 o 
   0  13  12       56.51       50.85      4.64 o 
   1  13  12       79.43       80.31      5.55 o 
   2  13  12       25.75       21.37      3.57 o 
   3  13  12      131.28      141.01      5.20 o 
   4  13  12       29.27       29.16      7.24 o 
   5  13  12        4.00        4.26      3.24 o 
   6  13  12       23.82       24.61      5.02 o 
   7  13  12       89.94      104.39     11.30 o 
   8  13  12       38.05       36.94      4.71 o 
   9  13  12       18.83       16.93      4.16 o 
  10  13  12       63.65       65.59      5.93 o 
  11  13  12      112.20      124.09      7.57 o 
  12  13  12        3.31       14.29      6.18 o 
  13  13  12       32.17       19.70      6.76 o 
 -12  14  12        6.52        9.85      6.37 o 
 -11  14  12        4.96       10.62      6.18 o 
 -10  14  12       14.15       16.22      6.37 o 
  -9  14  12        3.54        3.67      5.41 o 
  -8  14  12       24.51       30.32      6.76 o 
  -7  14  12       13.36       27.23      6.57 o 
  -6  14  12       26.94       25.15      5.02 o 
  -5  14  12      375.84      382.69     11.93 o 
  -4  14  12      108.63      110.43      6.60 o 
  -3  14  12      204.32      200.82      8.33 o 
  -2  14  12       18.99       19.27      3.75 o 
  -1  14  12       63.54       63.76      5.26 o 
   0  14  12       12.65       19.80      3.75 o 
   1  14  12       67.78       66.63      5.25 o 
   2  14  12       21.54       25.86      4.01 o 
   3  14  12      194.83      190.61     11.78 o 
   4  14  12      111.18      108.03      6.17 o 
   5  14  12      382.80      424.58     12.33 o 
   6  14  12       26.42       33.46      5.12 o 
   7  14  12       14.62       15.94      4.01 o 
   8  14  12       24.07       32.80      4.85 o 
   9  14  12        3.22       -0.38      3.54 o 
  10  14  12       14.73       27.90      6.57 o 
  11  14  12        5.12       11.11      4.03 o 
  12  14  12        6.10        4.63      5.60 o 
  -9  15  12        8.15        5.79      5.60 o 
  -8  15  12       57.36       50.02      7.92 o 
  -7  15  12       52.82       46.93      7.72 o 
  -6  15  12      108.68       88.06      9.85 o 
  -5  15  12       21.83       24.80      4.23 o 
  -4  15  12        5.47        0.83      3.27 o 
  -3  15  12       81.60       68.94      5.73 o 
  -2  15  12        4.37        2.95      3.28 o 
  -1  15  12       61.38       60.90      8.79 o 
   0  15  12        0.43       -0.87      3.14 o 
   1  15  12       57.44       55.60      5.18 o 
   2  15  12        5.05        2.37      3.16 o 
   3  15  12       86.26       79.76      9.08 o 
   4  15  12        5.74        3.28      5.21 o 
   5  15  12       22.10       28.00      6.76 o 
   6  15  12      108.37      110.22     11.20 o 
   7  15  12       54.88       52.81      5.42 o 
   8  15  12       56.21       61.40      5.85 o 
   9  15  12        8.71       10.49      4.09 o 
  10  15  12        8.51       18.61      4.44 o 
  11  15  12        6.88        4.25      5.60 o 
  -9  16  12       74.97       88.45      9.85 o 
  -8  16  12       12.66       15.64      6.18 o 
  -7  16  12       12.56       11.39      5.99 o 
  -6  16  12       70.05       66.63      8.88 o 
  -5  16  12      104.02      101.71      6.93 o 
  -4  16  12       71.58       91.73      6.55 o 
  -3  16  12       69.70       66.30      5.80 o 
  -2  16  12        1.32       -1.93      3.14 o 
  -1  16  12        7.30        0.51      3.34 o 
   0  16  12       12.19        7.48      3.62 o 
   1  16  12        8.33        8.69      5.41 o 
   2  16  12        1.64       -4.83      4.83 o 
   3  16  12       69.41       56.78      8.30 o 
   4  16  12       73.47       76.86      9.27 o 
   5  16  12      109.06      100.81     10.43 o 
   6  16  12       71.62       89.80      9.85 o 
   7  16  12       11.70       11.53      3.99 o 
   8  16  12       12.38       17.92      4.42 o 
   9  16  12       78.33       89.55      6.82 o 
  -8  17  12       23.20       25.49      7.15 o 
  -7  17  12       14.19        9.46      5.79 o 
  -6  17  12       10.29       12.94      5.99 o 
  -5  17  12       14.16       14.29      5.99 o 
  -4  17  12       42.70       37.73      5.05 o 
  -3  17  12       21.84       24.75      4.57 o 
  -2  17  12       23.22       32.80      4.71 o 
  -1  17  12       17.28       18.15      5.70 o 
   0  17  12        6.76        4.93      5.21 o 
   1  17  12       16.06       13.12      3.85 o 
   2  17  12       22.79       18.35      6.18 o 
   3  17  12       21.72       23.17      6.57 o 
   4  17  12       44.00       53.11      8.11 o 
   5  17  12       14.15        6.37      5.79 o 
   6  17  12        9.90       11.39      6.18 o 
   7  17  12       15.95       24.53      6.76 o 
   8  17  12       23.37       23.75      6.76 o 
  -6  18  12        4.38        3.86      5.60 o 
  -5  18  12        5.33        4.63      5.41 o 
  -4  18  12       21.56       20.08      6.37 o 
  -3  18  12       34.92       44.03     10.24 o 
  -2  18  12       24.40       16.33      4.16 o 
  -1  18  12       22.15       29.04      4.64 o 
   0  18  12        7.50        1.60      3.52 o 
   1  18  12       21.79       26.46      6.57 o 
   2  18  12       22.98       15.84      6.37 o 
   3  18  12       34.60       51.18      8.11 o 
   4  18  12       22.19       16.22      6.37 o 
   5  18  12        4.73       -2.51      5.60 o 
   6  18  12        4.57        8.50      6.18 o 
  -2  19  12        3.20        0.37      5.41 o 
  -1  19  12        2.89        7.34      3.82 o 
   0  19  12        0.02       -4.83      4.83 o 
   1  19  12        3.13        7.15      5.79 o 
   2  19  12        3.51        5.79      5.79 o 
   1   0  13      526.37      543.07      6.86 o 
   2   0  13       46.89       47.14      1.42 o 
   3   0  13       85.48       69.15      1.91 o 
   4   0  13      482.09      422.52      6.48 o 
   5   0  13       69.42       95.56      2.55 o 
   6   0  13       70.06       49.18      2.12 o 
   7   0  13     1849.65     1826.02     26.27 o 
   8   0  13       44.76       43.86      2.70 o 
   9   0  13       30.67       27.23      2.63 o 
  10   0  13       20.00       13.03      3.05 o 
  11   0  13      463.77      457.39     12.62 o 
  12   0  13        2.87        3.87      2.91 o 
  13   0  13        1.82        0.68      3.19 o 
  14   0  13        0.03       -0.74      3.19 o 
  15   0  13       22.50       15.99      5.79 o 
  16   0  13       11.01        5.79      5.60 o 
  17   0  13        4.94        5.60      6.18 o 
 -17   1  13      120.26      136.35     12.36 o 
 -16   1  13       45.30       42.87      8.11 o 
 -15   1  13       66.51       62.77      8.88 o 
 -14   1  13       32.03       35.80      7.82 o 
 -13   1  13      247.49      256.63      9.16 o 
 -12   1  13       66.79       71.83      4.82 o 
 -11   1  13      298.77      302.23     15.70 o 
 -10   1  13      150.99      162.13      4.89 o 
  -9   1  13      326.58      329.26      7.88 o 
  -8   1  13       74.61       66.53      3.60 o 
  -7   1  13       31.40       37.73      1.76 o 
  -6   1  13       11.74       16.96      1.35 o 
  -5   1  13      391.96      388.92      5.69 o 
  -4   1  13      589.93      579.76      7.76 o 
  -3   1  13        1.74        1.67      0.71 o 
  -2   1  13      272.50      272.14      4.41 o 
  -1   1  13     2402.71     2362.74     30.73 o 
   0   1  13      126.83      141.37      2.61 o 
   1   1  13     2462.46     2448.63     25.96 o 
   2   1  13      283.79      280.47      4.40 o 
   3   1  13        1.68        1.29      0.73 o 
   4   1  13      581.95      574.59      9.32 o 
   5   1  13      384.87      364.12      6.76 o 
   6   1  13       10.84       15.54      1.58 o 
   7   1  13       33.91       40.33      2.00 o 
   8   1  13       79.54       69.94      2.96 o 
   9   1  13      327.93      329.10      9.76 o 
  10   1  13      148.71      138.37      6.55 o 
  11   1  13      304.66      299.29     12.26 o 
  12   1  13       67.47       65.31      5.44 o 
  13   1  13      243.16      225.75     15.55 o 
  14   1  13       31.31       23.99      4.34 o 
  15   1  13       66.72       74.29      7.44 o 
  16   1  13       46.16       38.43      7.92 o 
  17   1  13      121.08      108.92     11.39 o 
 -17   2  13        9.43        6.95      5.99 o 
 -16   2  13       17.58       30.13      7.15 o 
 -15   2  13      167.78      177.67     12.75 o 
 -14   2  13        5.69       14.48      5.79 o 
 -13   2  13      129.13      134.04      5.75 o 
 -12   2  13        0.28       -0.70      2.25 o 
 -11   2  13      154.59      148.63      5.67 o 
 -10   2  13       61.99       76.34      3.68 o 
  -9   2  13        7.49        8.13      3.83 o 
  -8   2  13       76.95       73.83      3.37 o 
  -7   2  13      142.76      132.25      4.01 o 
  -6   2  13      141.24      132.57      2.77 o 
  -5   2  13      180.80      190.21      3.32 o 
  -4   2  13      400.60      348.09      5.20 o 
  -3   2  13      750.03      751.71      9.13 o 
  -2   2  13      500.49      509.49      7.03 o 
  -1   2  13     2251.85     2163.60     21.43 o 
   0   2  13      735.67      736.89      8.81 o 
   1   2  13     2188.31     2095.88     27.14 o 
   2   2  13      478.42      486.12      7.34 o 
   3   2  13      778.41      777.96     10.62 o 
   4   2  13      394.93      343.23      6.30 o 
   5   2  13      184.68      197.34      4.44 o 
   6   2  13      146.35      132.10      4.07 o 
   7   2  13      144.99      143.64      4.21 o 
   8   2  13       83.59       73.17      5.35 o 
   9   2  13        6.51        6.17      3.86 o 
  10   2  13       57.39       61.38      4.77 o 
  11   2  13      150.91      140.66      6.90 o 
  12   2  13        0.25        3.01      3.00 o 
  13   2  13      127.86      139.39     13.90 o 
  14   2  13        4.67        7.08      4.92 o 
  15   2  13      163.19      159.29      8.16 o 
  16   2  13       17.52       21.72      4.73 o 
  17   2  13        8.14        5.02      5.79 o 
 -17   3  13       10.28        4.44      5.99 o 
 -16   3  13       78.94       76.86      9.85 o 
 -15   3  13        2.61       -2.90      4.83 o 
 -14   3  13        1.73        3.86      3.86 o 
 -13   3  13      217.58      218.34      9.85 o 
 -12   3  13       78.55       77.58      4.62 o 
 -11   3  13       83.74       84.18      5.82 o 
 -10   3  13      109.95      108.64      5.72 o 
  -9   3  13      439.72      433.41     12.21 o 
  -8   3  13      246.62      255.65      9.00 o 
  -7   3  13      174.60      149.34      4.21 o 
  -6   3  13       31.97       28.71      1.77 o 
  -5   3  13      495.60      518.90      7.32 o 
  -4   3  13      650.28      628.12      7.90 o 
  -3   3  13      184.91      197.44      3.11 o 
  -2   3  13      278.66      301.74      4.04 o 
  -1   3  13      869.91      811.05      8.81 o 
   0   3  13     1049.33      996.09     13.63 o 
   1   3  13      856.31      787.80     12.62 o 
   2   3  13      275.91      302.20      5.95 o 
   3   3  13      182.49      189.70      5.62 o 
   4   3  13      659.43      637.60     10.22 o 
   5   3  13      493.38      504.51      7.76 o 
   6   3  13       29.68       24.63      1.68 o 
   7   3  13      165.99      149.58      3.67 o 
   8   3  13      252.49      260.57      5.14 o 
   9   3  13      436.67      422.99      9.62 o 
  10   3  13      117.18      117.46      6.00 o 
  11   3  13       80.71       69.73      5.32 o 
  12   3  13       81.64       89.16      6.13 o 
  13   3  13      214.44      226.91      9.14 o 
  14   3  13        1.41       -1.87      3.21 o 
  15   3  13        2.62        0.61      3.67 o 
  16   3  13       82.55       84.25      6.87 o 
  17   3  13        9.56       11.39      6.18 o 
 -17   4  13       34.22       35.34      7.72 o 
 -16   4  13       55.89       43.26      8.30 o 
 -15   4  13       22.99       32.33      8.50 o 
 -14   4  13      122.19      131.31     16.51 o 
 -13   4  13       59.38       70.54      6.07 o 
 -12   4  13        0.50        1.66      3.13 o 
 -11   4  13      320.42      310.30      9.84 o 
 -10   4  13       35.62       38.40      3.93 o 
  -9   4  13       72.24       68.80      3.85 o 
  -8   4  13       12.27       14.57      1.99 o 
  -7   4  13      560.71      564.93      9.86 o 
  -6   4  13       34.38       31.12      1.97 o 
  -5   4  13       70.48       57.40      2.21 o 
  -4   4  13      312.39      292.37      4.31 o 
  -3   4  13     1292.12     1294.83     13.51 o 
  -2   4  13      717.08      654.90      7.45 o 
  -1   4  13      400.92      396.14      6.45 o 
   0   4  13      704.67      701.09     10.18 o 
   1   4  13      392.32      375.44      8.21 o 
   2   4  13      703.56      644.66     10.82 o 
   3   4  13     1254.55     1260.82     22.26 o 
   4   4  13      317.66      304.12      6.03 o 
   5   4  13       70.15       59.39      2.36 o 
   6   4  13       38.15       35.92      2.03 o 
   7   4  13      553.21      542.48      8.58 o 
   8   4  13       10.47       12.00      1.81 o 
   9   4  13       68.08       70.19      4.03 o 
  10   4  13       38.44       37.89      4.23 o 
  11   4  13      324.92      316.03     10.45 o 
  12   4  13        0.26       -0.58      3.00 o 
  13   4  13       57.79       44.10      5.11 o 
  14   4  13      122.77      118.36      7.63 o 
  15   4  13       25.37       27.81      4.83 o 
  16   4  13       58.05       61.41      9.08 o 
  17   4  13       35.06       29.78      5.50 o 
 -16   5  13       74.01       75.90      9.85 o 
 -15   5  13       28.95       29.96      5.12 o 
 -14   5  13        5.49        4.12      3.82 o 
 -13   5  13       56.86       60.11      7.82 o 
 -12   5  13      170.73      164.16     11.39 o 
 -11   5  13        9.07        5.41      4.63 o 
 -10   5  13      100.57       99.76      5.61 o 
  -9   5  13       66.89       70.97      4.73 o 
  -8   5  13        5.15        4.14      1.83 o 
  -7   5  13       63.44       56.54      2.88 o 
  -6   5  13      218.63      205.69      4.40 o 
  -5   5  13       46.71       45.56      1.90 o 
  -4   5  13        4.61        3.85      0.88 o 
  -3   5  13      406.38      387.47      5.29 o 
  -2   5  13      142.46      152.99      4.48 o 
  -1   5  13      237.22      250.29      5.17 o 
   0   5  13      572.57      582.83     11.18 o 
   1   5  13      232.33      242.40      7.37 o 
   2   5  13      133.43      144.38      4.60 o 
   3   5  13      429.26      405.84      7.40 o 
   4   5  13        6.06        5.70      1.47 o 
   5   5  13       44.00       45.62      2.16 o 
   6   5  13      208.79      197.92      4.36 o 
   7   5  13       64.77       55.91      2.90 o 
   8   5  13        4.91        3.98      1.70 o 
   9   5  13       65.18       62.02      4.78 o 
  10   5  13      100.44       90.69      5.94 o 
  11   5  13        9.01        3.62      3.21 o 
  12   5  13      168.12      158.57      9.46 o 
  13   5  13       54.78       52.70      7.72 o 
  14   5  13        5.97        5.59      3.88 o 
  15   5  13       32.89       34.99      5.17 o 
  16   5  13       74.83       77.92     11.49 o 
 -16   6  13       78.49       84.87      7.24 o 
 -15   6  13       59.07       64.10      7.44 o 
 -14   6  13       63.97       72.26      6.79 o 
 -13   6  13       37.90       42.77      5.33 o 
 -12   6  13       99.59       95.40      9.66 o 
 -11   6  13       19.86        9.46      4.63 o 
 -10   6  13       96.33      101.20      9.27 o 
  -9   6  13       42.59       41.38      4.25 o 
  -8   6  13      346.71      359.03     10.62 o 
  -7   6  13       47.28       48.00      5.62 o 
  -6   6  13      179.92      181.31      5.46 o 
  -5   6  13      370.30      375.85      7.15 o 
  -4   6  13      284.56      285.36      5.29 o 
  -3   6  13      474.61      447.85      6.37 o 
  -2   6  13      902.44      879.86     12.11 o 
  -1   6  13      555.79      535.39     10.57 o 
   0   6  13      278.03      258.80      6.23 o 
   1   6  13      556.62      553.45     13.11 o 
   2   6  13      894.12      886.51     13.93 o 
   3   6  13      455.43      429.22      8.11 o 
   4   6  13      285.37      291.99      6.23 o 
   5   6  13      368.65      361.92      7.33 o 
   6   6  13      182.97      184.60      4.70 o 
   7   6  13       53.00       50.83      2.84 o 
   8   6  13      344.32      360.51      8.28 o 
   9   6  13       41.43       38.95      3.19 o 
  10   6  13       99.69       96.36      6.21 o 
  11   6  13       16.85       13.35      3.68 o 
  12   6  13       97.41      102.05      6.69 o 
  13   6  13       38.63       33.32      4.85 o 
  14   6  13       62.93       84.01      9.27 o 
  15   6  13       64.48       58.01      6.00 o 
  16   6  13       77.91       80.23     14.19 o 
 -16   7  13       23.13       15.84      4.78 o 
 -15   7  13       36.19       38.65      5.69 o 
 -14   7  13        9.65        8.50      4.30 o 
 -13   7  13       26.24       16.61      5.99 o 
 -12   7  13       62.97       56.59      8.11 o 
 -11   7  13       23.32       20.66      5.79 o 
 -10   7  13       47.41       44.03      6.57 o 
  -9   7  13      582.36      575.32     22.02 o 
  -8   7  13       73.81       74.09      4.87 o 
  -7   7  13       34.06       34.10      2.87 o 
  -6   7  13       30.08       32.05      2.71 o 
  -5   7  13      470.96      465.19      9.85 o 
  -4   7  13      131.13      124.89      4.28 o 
  -3   7  13       40.97       37.82      3.06 o 
  -2   7  13      282.26      248.98      5.96 o 
  -1   7  13       96.12       95.53      3.49 o 
   0   7  13       75.91       75.03      2.92 o 
   1   7  13       93.67       87.32      3.88 o 
   2   7  13      289.20      251.00      6.31 o 
   3   7  13       42.50       37.36      2.49 o 
   4   7  13      125.84      121.21      4.59 o 
   5   7  13      467.86      461.62     10.41 o 
   6   7  13       30.59       34.31      2.93 o 
   7   7  13       32.89       31.95      2.84 o 
   8   7  13       76.08       78.51      4.76 o 
   9   7  13      586.81      591.91     12.11 o 
  10   7  13       47.00       52.30     10.33 o 
  11   7  13       24.39       17.41      3.75 o 
  12   7  13       62.77       67.40      5.80 o 
  13   7  13       30.09       32.03      5.31 o 
  14   7  13        9.74        5.83      3.82 o 
  15   7  13       37.36       43.26      5.46 o 
  16   7  13       22.10       25.21      4.91 o 
 -15   8  13       70.04       81.35     20.95 o 
 -14   8  13        5.07        7.80      4.29 o 
 -13   8  13      101.91       99.65     10.24 o 
 -12   8  13       48.97       47.32      7.53 o 
 -11   8  13       76.13       63.73      8.30 o 
 -10   8  13       58.78       47.32      7.15 o 
  -9   8  13       84.60       86.52      8.50 o 
  -8   8  13       71.25       69.90      4.92 o 
  -7   8  13      224.91      223.89      6.30 o 
  -6   8  13      128.50      134.53      4.16 o 
  -5   8  13       75.37       73.58      2.93 o 
  -4   8  13      234.46      231.08      5.52 o 
  -3   8  13      502.71      475.74      8.72 o 
  -2   8  13       71.40       81.17      3.24 o 
  -1   8  13      328.29      309.66      7.62 o 
   0   8  13      266.77      257.96      5.60 o 
   1   8  13      318.30      303.24      7.26 o 
   2   8  13       68.11       77.95      4.26 o 
   3   8  13      507.86      478.60     10.09 o 
   4   8  13      237.81      246.89     13.00 o 
   5   8  13       78.10       70.05      5.41 o 
   6   8  13      127.47      134.37      7.05 o 
   7   8  13      234.83      237.34     12.84 o 
   8   8  13       69.54       63.54      3.94 o 
   9   8  13       88.28       86.35      7.74 o 
  10   8  13       59.03       49.70      5.21 o 
  11   8  13       79.92       71.32      5.85 o 
  12   8  13       49.12       41.58      6.66 o 
  13   8  13      100.97       95.82      9.66 o 
  14   8  13        5.07        8.10      5.60 o 
  15   8  13       66.46       63.74      6.57 o 
 -15   9  13       44.06       43.51     10.33 o 
 -14   9  13       36.22       32.06      7.34 o 
 -13   9  13       36.65       33.41      7.34 o 
 -12   9  13       14.30       12.36      5.99 o 
 -11   9  13       20.77       26.26      6.57 o 
 -10   9  13       11.37        5.60      5.21 o 
  -9   9  13       21.65       16.61      5.41 o 
  -8   9  13      127.17      130.35      6.40 o 
  -7   9  13       75.59       74.88      8.69 o 
  -6   9  13       26.09       25.14      2.35 o 
  -5   9  13      135.65      137.07      3.84 o 
  -4   9  13       30.96       34.86      2.60 o 
  -3   9  13      292.21      282.79      8.34 o 
  -2   9  13       13.90       15.14      2.29 o 
  -1   9  13      405.43      379.97      8.78 o 
   0   9  13        0.71        2.95      1.28 o 
   1   9  13      412.29      389.48      8.66 o 
   2   9  13       13.93       13.68      2.29 o 
   3   9  13      294.23      277.18      8.45 o 
   4   9  13       30.07       29.83      5.60 o 
   5   9  13      136.35      129.30      7.92 o 
   6   9  13       22.08       22.20      5.31 o 
   7   9  13       77.85       72.57      5.31 o 
   8   9  13      122.43      114.06      6.08 o 
   9   9  13       20.28       16.64      4.06 o 
  10   9  13       12.36       10.40      3.38 o 
  11   9  13       21.77       24.53      6.18 o 
  12   9  13       15.79       22.60      6.37 o 
  13   9  13       36.47       51.76      7.92 o 
  14   9  13       37.21       50.41      8.11 o 
  15   9  13       44.34       49.44      8.11 o 
 -13  10  13       32.52       37.66      7.72 o 
 -12  10  13       85.42       87.87      9.85 o 
 -11  10  13       55.35       52.34      7.92 o 
 -10  10  13       40.51       43.07      7.53 o 
  -9  10  13      206.53      199.88     12.55 o 
  -8  10  13       27.18       27.81      5.79 o 
  -7  10  13      149.69      162.39      7.38 o 
  -6  10  13       43.91       39.86      3.49 o 
  -5  10  13       57.82       63.76      3.39 o 
  -4  10  13       22.26       20.88      2.71 o 
  -3  10  13       35.54       37.82      3.12 o 
  -2  10  13      105.98      108.23      4.60 o 
  -1  10  13       56.91       51.73      4.16 o 
   0  10  13        0.33        1.74      2.18 o 
   1  10  13       54.66       59.43      3.93 o 
   2  10  13      108.25      114.77     15.64 o 
   3  10  13       33.33       32.94      3.66 o 
   4  10  13       22.91       27.35      3.86 o 
   5  10  13       53.66       52.00      4.44 o 
   6  10  13       43.43       38.80      4.23 o 
   7  10  13      144.21      154.99      9.37 o 
   8  10  13       30.69       24.63      4.10 o 
   9  10  13      206.92      213.12     13.04 o 
  10  10  13       40.81       37.34      4.62 o 
  11  10  13       52.29       49.25      7.72 o 
  12  10  13       87.60       90.96      9.66 o 
  13  10  13       32.40       42.87      7.72 o 
  14  10  13       43.44       29.55      7.15 o 
 -14  11  13        2.32       -5.02      5.21 o 
 -13  11  13      136.29      146.20     11.97 o 
 -12  11  13       27.11       23.17      6.95 o 
 -11  11  13        5.51       -4.06      4.06 o 
 -10  11  13       33.83       29.74      6.95 o 
  -9  11  13       87.14       91.15      9.66 o 
  -8  11  13       38.89       35.82      4.64 o 
  -7  11  13       19.67       20.76      2.98 o 
  -6  11  13        7.45        4.39      2.41 o 
  -5  11  13      371.85      364.14     10.85 o 
  -4  11  13       19.87       15.39      3.28 o 
  -3  11  13       45.03       47.71      4.44 o 
  -2  11  13       18.70       15.10      3.07 o 
  -1  11  13       40.56       31.55      3.96 o 
   0  11  13       61.87       55.01      4.42 o 
   1  11  13       39.95       35.78      3.96 o 
   2  11  13       16.49       12.98      2.88 o 
   3  11  13       46.00       43.79      4.07 o 
   4  11  13       18.70       14.23      3.07 o 
   5  11  13      375.01      381.39     16.71 o 
   6  11  13        7.75        1.51      6.86 o 
   7  11  13       19.68       22.92      6.76 o 
   8  11  13       37.68       36.77      4.50 o 
   9  11  13       83.26       88.60      6.28 o 
  10  11  13       34.08       35.89      4.77 o 
  11  11  13        5.10        1.93      5.02 o 
  12  11  13       28.27       34.96      7.15 o 
  13  11  13      135.65      172.07     12.36 o 
  14  11  13        2.79        3.48      5.60 o 
 -13  12  13       70.59       77.06      9.66 o 
 -12  12  13        9.20        2.90      5.79 o 
 -11  12  13        6.37        7.34      5.99 o 
 -10  12  13       38.25       32.83      7.15 o 
  -9  12  13       11.15       14.10      5.99 o 
  -8  12  13      145.14      143.81     26.84 o 
  -7  12  13       68.55       75.73      6.08 o 
  -6  12  13        5.98        3.09      3.19 o 
  -5  12  13       63.76       55.90     10.43 o 
  -4  12  13       35.36       36.10      4.83 o 
  -3  12  13      103.64       94.87      6.00 o 
  -2  12  13        5.64        1.64      2.73 o 
  -1  12  13       64.17       64.70      4.97 o 
   0  12  13       83.05       78.10      5.38 o 
   1  12  13       64.97       65.66      6.08 o 
   2  12  13        5.37        3.67      4.06 o 
   3  12  13      100.17      100.75     10.04 o 
   4  12  13       31.85       38.65     13.71 o 
   5  12  13       62.42       57.91      7.92 o 
   6  12  13        5.57        0.15      3.21 o 
   7  12  13       69.41       66.09      7.63 o 
   8  12  13      145.13      150.39      7.44 o 
   9  12  13       11.96       13.20      4.03 o 
  10  12  13       39.21       31.25      4.78 o 
  11  12  13        6.09        0.97      5.02 o 
  12  12  13        9.67        7.53      5.60 o 
  13  12  13       70.46       69.91      9.08 o 
 -12  13  13       46.38       55.62      8.88 o 
 -11  13  13        0.36       -3.09      5.21 o 
 -10  13  13       17.51       19.51      6.57 o 
  -9  13  13      113.59      115.87     11.01 o 
  -8  13  13       59.47       73.27     19.70 o 
  -7  13  13        6.53       -4.25      4.25 o 
  -6  13  13       16.86       19.88      3.82 o 
  -5  13  13       57.97       51.60      4.98 o 
  -4  13  13       42.27       47.81      4.78 o 
  -3  13  13      197.95      206.98     14.00 o 
  -2  13  13       20.29       26.52      4.73 o 
  -1  13  13       96.69      108.84      6.49 o 
   0  13  13        0.00       -0.24      2.91 o 
   1  13  13       95.58      104.58      5.93 o 
   2  13  13       19.59       19.31      3.57 o 
   3  13  13      201.61      214.17     11.97 o 
   4  13  13       43.50       39.49      4.40 o 
   5  13  13       57.69       51.80      4.91 o 
   6  13  13       17.96       18.96      4.01 o 
   7  13  13        5.51        7.44      5.02 o 
   8  13  13       59.76       75.97      6.08 o 
   9  13  13      115.57      121.11      7.44 o 
  10  13  13       16.21       17.06      6.57 o 
  11  13  13        0.56        1.54      5.21 o 
  12  13  13       44.79       45.19      8.11 o 
 -11  14  13       26.00       30.13      7.34 o 
  -8  14  13       35.07       39.20      7.34 o 
  -7  14  13      119.09      113.56     10.43 o 
  -6  14  13       41.99       45.40      5.00 o 
  -5  14  13       15.17        8.98      3.68 o 
  -4  14  13       18.41       15.17      3.82 o 
  -3  14  13       17.88       19.45      3.95 o 
  -2  14  13       13.41        7.13      3.34 o 
  -1  14  13       14.30        9.42      4.15 o 
   0  14  13        1.19       -1.97      2.93 o 
   1  14  13       14.64       18.16      4.06 o 
   2  14  13       13.54       11.90      4.25 o 
   3  14  13       17.13       12.36      5.60 o 
   4  14  13       18.46       16.22      5.79 o 
   5  14  13       14.08       12.44      6.95 o 
   6  14  13       43.10       50.20      5.18 o 
   7  14  13      120.23      114.94      7.23 o 
   8  14  13       37.28       43.82      5.18 o 
   9  14  13        7.44        5.79      3.82 o 
  10  14  13       20.68       21.34      4.44 o 
  11  14  13       25.93       40.17      7.34 o 
  -8  15  13       39.74       42.29      7.72 o 
  -7  15  13        1.70        3.28      5.41 o 
  -6  15  13       18.36       16.99      6.18 o 
  -5  15  13       40.32       45.89     14.87 o 
  -4  15  13        0.14        0.08      3.13 o 
  -3  15  13       17.93       15.02      3.88 o 
  -2  15  13       39.88       43.61      4.92 o 
  -1  15  13       32.94       44.18      4.92 o 
   0  15  13        2.49       -0.85      3.13 o 
   1  15  13       31.34       33.42      5.50 o 
   2  15  13       37.36       42.29      7.34 o 
   3  15  13       18.24        5.99      5.79 o 
   4  15  13        0.17       -4.83      4.83 o 
   5  15  13       37.68       41.91      7.53 o 
   6  15  13       19.42       28.73      4.48 o 
   7  15  13        1.48        1.37      3.43 o 
   8  15  13       40.13       42.36      5.32 o 
   9  15  13       24.70       26.65      4.71 o 
  10  15  13       13.75       12.48      5.99 o 
  -8  16  13        6.90       11.39      6.18 o 
  -7  16  13       17.64       27.81      6.95 o 
  -6  16  13       71.00       58.90      8.50 o 
  -5  16  13       28.48       28.27      4.64 o 
  -4  16  13        4.84        1.94      3.46 o 
  -3  16  13       43.14       42.45      4.97 o 
  -2  16  13        0.59        0.77      3.41 o 
  -1  16  13       11.14       11.41      3.74 o 
   0  16  13        0.17        3.18      3.38 o 
   1  16  13       11.90       11.08      5.60 o 
   2  16  13        0.62        1.93      5.21 o 
   3  16  13       40.83       33.41      7.15 o 
   4  16  13        4.40        5.21      5.60 o 
   5  16  13       26.26       42.10      7.72 o 
   6  16  13       70.14       76.67      9.27 o 
   7  16  13       16.73       22.60      6.57 o 
   8  16  13        7.69        5.31      3.82 o 
   9  16  13       10.40       11.12      4.09 o 
  -7  17  13       37.84       39.01      7.53 o 
  -6  17  13        6.34       14.68      6.18 o 
  -5  17  13       41.01       51.37      7.92 o 
  -4  17  13       29.77       34.94      4.91 o 
  -3  17  13        5.33        1.72      3.62 o 
  -2  17  13        5.20        6.66      3.69 o 
  -1  17  13       30.64       31.52      4.83 o 
   0  17  13       48.40       49.66      6.37 o 
   1  17  13       33.01       43.26      7.53 o 
   2  17  13        5.64       10.24      5.79 o 
   3  17  13        6.06       -0.58      5.41 o 
   4  17  13       28.63       21.82      6.37 o 
   5  17  13       40.58       41.33      7.72 o 
   6  17  13        6.05        8.69      5.79 o 
   7  17  13       38.27       40.75      7.72 o 
  -5  18  13       18.41       14.68      6.37 o 
  -4  18  13        4.59       -1.54      5.21 o 
  -3  18  13       25.66       30.71      6.76 o 
  -2  18  13        9.53        8.92      3.95 o 
  -1  18  13        1.02        1.48      7.15 o 
   0  18  13        0.08       -1.16      5.02 o 
   1  18  13        1.12        0.39      5.21 o 
   2  18  13        8.96        3.67      5.41 o 
   3  18  13       26.35       22.98      6.76 o 
   4  18  13        3.97       -0.97      5.41 o 
   5  18  13       18.98       24.14      7.15 o 
   0   0  14      188.39      194.79      5.02 o 
   1   0  14     2172.44     2113.83     23.02 o 
   2   0  14      190.16      165.77      3.01 o 
   3   0  14     2067.04     2040.46     23.77 o 
   4   0  14      733.58      654.55     11.30 o 
   5   0  14      322.16      274.34      4.86 o 
   6   0  14      423.07      439.06      7.81 o 
   7   0  14      355.58      331.50     10.13 o 
   8   0  14      140.60      141.22      5.87 o 
   9   0  14      121.91      115.47      5.67 o 
  10   0  14        7.52        3.63      2.52 o 
  11   0  14       85.92       90.76      8.30 o 
  12   0  14       48.10       40.04      4.50 o 
  13   0  14      114.73      109.11      6.89 o 
  14   0  14        2.00        2.42      3.34 o 
  15   0  14       56.68       58.52      5.83 o 
  17   0  14        0.16       -3.28      5.41 o 
 -17   1  14        8.05        5.41      5.60 o 
 -16   1  14       13.57       23.17      6.95 o 
 -15   1  14      193.85      206.64     13.33 o 
 -14   1  14       11.45       11.31      3.60 o 
 -13   1  14       71.15       74.18      5.77 o 
 -12   1  14        7.20        5.16      3.07 o 
 -11   1  14       94.13       97.82      8.59 o 
 -10   1  14       37.12       36.11      3.95 o 
  -9   1  14      294.95      300.00     11.41 o 
  -8   1  14      172.02      164.53      6.79 o 
  -7   1  14      362.06      372.60      6.53 o 
  -6   1  14      749.80      752.59     11.04 o 
  -5   1  14      214.44      194.33      3.67 o 
  -4   1  14      175.37      165.65      3.80 o 
  -3   1  14     3513.05     3374.35     35.59 o 
  -2   1  14     3263.48     3157.79     31.34 o 
  -1   1  14     1741.02     1711.09     20.81 o 
   0   1  14       36.33       30.38      1.56 o 
   1   1  14     1762.48     1725.82     18.99 o 
   2   1  14     3292.64     3191.20     36.55 o 
   3   1  14     3487.50     3388.46     41.78 o 
   4   1  14      170.31      159.73      3.32 o 
   5   1  14      221.74      203.39      5.09 o 
   6   1  14      765.19      753.92     12.06 o 
   7   1  14      351.67      347.87      6.03 o 
   8   1  14      179.36      173.69      7.25 o 
   9   1  14      298.64      291.70      9.22 o 
  10   1  14       39.04       35.94      3.95 o 
  11   1  14       97.35       94.29      6.08 o 
  12   1  14        9.13        5.70      3.14 o 
  13   1  14       70.12       68.79      5.74 o 
  14   1  14       12.40       11.29      5.79 o 
  15   1  14      196.55      200.88      8.85 o 
  16   1  14       13.59       12.17      6.18 o 
  17   1  14        8.37        7.15      6.18 o 
 -17   2  14       25.07       19.12      6.57 o 
 -16   2  14        5.38       11.97      6.18 o 
 -15   2  14        1.96       -1.93      5.02 o 
 -14   2  14       78.57       98.30     10.04 o 
 -13   2  14       36.95       40.90      4.67 o 
 -12   2  14       50.70       49.02      4.70 o 
 -11   2  14       98.92       83.04     10.53 o 
 -10   2  14       69.97       72.79      9.19 o 
  -9   2  14      873.14      865.74     33.92 o 
  -8   2  14      174.87      175.56      9.38 o 
  -7   2  14      104.11       96.35      3.58 o 
  -6   2  14      236.59      211.00      4.46 o 
  -5   2  14      499.94      522.40      7.40 o 
  -4   2  14      258.09      273.09      4.14 o 
  -3   2  14      309.45      278.94      4.30 o 
  -2   2  14     1242.73     1112.52     12.86 o 
  -1   2  14      196.88      187.58      3.18 o 
   0   2  14     1090.28     1044.10     12.07 o 
   1   2  14      184.33      176.73      3.25 o 
   2   2  14     1238.41     1125.64     19.58 o 
   3   2  14      305.97      280.70      5.66 o 
   4   2  14      258.90      283.36      5.45 o 
   5   2  14      483.48      495.63      8.70 o 
   6   2  14      232.92      213.85      4.31 o 
   7   2  14      106.53      106.35      4.26 o 
   8   2  14      173.93      177.04      4.73 o 
   9   2  14      864.50      862.19     19.60 o 
  10   2  14       69.07       72.12      5.18 o 
  11   2  14       95.88       90.73      9.85 o 
  12   2  14       52.15       50.50      5.12 o 
  13   2  14       39.47       41.18      4.83 o 
  14   2  14       79.21       85.61      6.46 o 
  15   2  14        1.75        3.84      3.62 o 
  16   2  14        5.92       12.54      4.21 o 
  17   2  14       25.81       28.00      7.15 o 
 -16   3  14       27.40       30.71      7.34 o 
 -15   3  14       26.69       36.11      7.34 o 
 -14   3  14      171.32      173.23     12.36 o 
 -13   3  14       10.64       10.04      5.41 o 
 -12   3  14       21.08       22.47      4.48 o 
 -11   3  14      299.40      287.72      7.99 o 
 -10   3  14      228.09      242.03     24.24 o 
  -9   3  14       79.90       78.13      7.86 o 
  -8   3  14      150.71      158.97      6.13 o 
  -7   3  14      222.47      207.77      5.09 o 
  -6   3  14      377.82      374.29      6.43 o 
  -5   3  14      460.29      482.15      7.02 o 
  -4   3  14      901.71      887.79     10.58 o 
  -3   3  14       63.45       80.95      1.98 o 
  -2   3  14      241.36      228.42      3.39 o 
  -1   3  14      178.63      160.02      2.54 o 
   0   3  14       21.04       16.95      1.47 o 
   1   3  14      191.18      169.23      3.72 o 
   2   3  14      246.04      223.55      7.80 o 
   3   3  14       53.20       77.42      2.93 o 
   4   3  14      917.86      870.22     16.22 o 
   5   3  14      472.17      479.38      8.43 o 
   6   3  14      377.07      367.16      6.27 o 
   7   3  14      210.14      187.97      4.24 o 
   8   3  14      150.67      155.56      4.85 o 
   9   3  14       84.25       85.28      6.66 o 
  10   3  14      229.08      238.50     15.16 o 
  11   3  14      296.96      286.89      9.83 o 
  12   3  14       19.68       20.15      3.89 o 
  13   3  14        9.18       10.40      3.62 o 
  14   3  14      174.82      186.52     22.02 o 
  15   3  14       25.16       20.75      4.37 o 
  16   3  14       27.18       27.16      4.78 o 
 -16   4  14        0.66        1.54      5.60 o 
 -15   4  14        5.51        6.37      5.60 o 
 -14   4  14        9.02        9.27      5.60 o 
 -13   4  14       55.40       56.60      7.44 o 
 -12   4  14       97.63      100.74      8.21 o 
 -11   4  14       68.81       71.43      6.28 o 
 -10   4  14      303.98      294.94      9.26 o 
  -9   4  14      113.78      115.54      4.60 o 
  -8   4  14      324.17      337.37      8.11 o 
  -7   4  14       79.53       72.08      3.86 o 
  -6   4  14      366.11      376.82      6.56 o 
  -5   4  14      533.37      520.19      6.74 o 
  -4   4  14       11.18       17.22      1.20 o 
  -3   4  14       97.88       96.34      2.25 o 
  -2   4  14      195.34      200.05      3.35 o 
  -1   4  14      142.71      119.41      2.85 o 
   0   4  14      783.10      737.31     10.75 o 
   1   4  14      130.13      111.72      4.00 o 
   2   4  14      196.99      208.34     11.97 o 
   3   4  14       86.98       88.24      3.68 o 
   4   4  14       10.26       16.64      2.01 o 
   5   4  14      536.87      514.70      9.17 o 
   6   4  14      363.96      363.75      7.35 o 
   7   4  14       79.51       72.73      3.17 o 
   8   4  14      314.70      326.46      6.80 o 
   9   4  14      111.93      102.59      6.04 o 
  10   4  14      311.11      292.83      9.69 o 
  11   4  14       72.15       75.90      5.74 o 
  12   4  14      101.89      105.72      6.75 o 
  13   4  14       55.81       50.24      5.26 o 
  14   4  14        9.89       14.60      5.60 o 
  15   4  14        4.19        7.51      3.95 o 
  16   4  14        0.87        0.75      3.57 o 
 -16   5  14        6.68       10.24      6.18 o 
 -15   5  14        7.84        4.06      5.79 o 
 -14   5  14       70.08       70.45      6.48 o 
 -13   5  14       35.32       38.49      5.19 o 
 -12   5  14       37.97       47.47      5.32 o 
 -11   5  14      180.39      167.63     11.01 o 
 -10   5  14       43.43       47.10      5.41 o 
  -9   5  14       15.05       13.60      2.97 o 
  -8   5  14       65.70       66.40      3.83 o 
  -7   5  14      759.23      755.56     15.01 o 
  -6   5  14      197.34      201.85      6.72 o 
  -5   5  14      274.52      261.86      5.71 o 
  -4   5  14       48.05       39.43      1.67 o 
  -3   5  14      405.72      378.67      5.74 o 
  -2   5  14      421.15      417.89      6.23 o 
  -1   5  14       55.90       53.41      2.55 o 
   0   5  14        0.09       -0.19      1.26 o 
   1   5  14       53.95       45.44      3.38 o 
   2   5  14      448.84      447.89     11.19 o 
   3   5  14      383.24      366.05     10.81 o 
   4   5  14       52.08       44.17      2.65 o 
   5   5  14      267.34      257.06      5.82 o 
   6   5  14      196.76      206.31      5.90 o 
   7   5  14      759.38      760.53     12.38 o 
   8   5  14       66.41       69.92      3.94 o 
   9   5  14       17.41       16.90      3.34 o
[truncated: 260,652 more chars]
